# Supplementary material for: Draft genome sequence and tissue expression panel of Pacific saury (Cololabis saira)
Source: DNA Res. 2024 Apr 3;31(3):dsae010. doi: 10.1093/dnares/dsae010 (PMC11077904; doi:10.1093/dnares/dsae010)
Supplement: dsae010_suppl_Supplementary_Table [file dsae010_suppl_supplementary_table.xlsx]

## Sheet: Supplementary_table
Supplementary table. Annotation of protein-coding genes predicted in the Pacific saury genome.
Gene ID	Scaffold	Start	End	Strand	BLAST top hit accession no.	Description of BLAST top hit	Identity (%)	E-value	TPM:brain	TPM:eye	TPM:gill	TPM:anterior gut	TPM:posterior gut	TPM:kidney	TPM:liver	TPM:muscle	TPM:ovary	Tau	Tissue specificity
g00001	scf.0001	31930	38768	-	XP_034562314.1	probable ubiquitin-conjugating enzyme E2 W-B isoform X2 [Notolabrus celidotus]	98.29	2.99e-78	46.3084	28.3592	15.5536	19.6652	4.31946	9.96109	7.91096	3.23991	56.2004	0.699028
g00002	scf.0001	44125	47429	-	NP_001191792.1	elongin-C isoform b [Homo sapiens]	100	1.46e-63	753.847	1051.72	463.299	387.69	170.375	337.165	214.494	268.334	734.708	0.60423
g00003	scf.0001	93877	99144	-	XP_041824752.1	junctophilin-1a isoform X2 [Melanotaenia boesemani]	98.17	9.52e-274	8.29577	0.530399	0.973606	3.06531	0.144076	2.82565	0.247981	86.868	0.106839	0.976704	muscle
g00004	scf.0001	102836	108313	+	CAG5895890.1	unnamed protein product [Menidia menidia]	90.98	1.04e-235	83.297	30.1039	0.257711	1.44242	0.249276	0.712826	0	0	0	0.950829	brain
g00005	scf.0001	123298	168405	-	XP_035508028.1	uncharacterized protein LOC118320994, partial [Morone saxatilis]	82.91	5.34e-112	0.071985	0.634253	0.097346	0.024891	0	0	0.15049	0	0	0.932063
g00006	scf.0001	172023	175103	+	XP_041824312.1	peptidase inhibitor 15-A [Melanotaenia boesemani]	92.28	3.8e-186	0	0	0	0	0.684712	1.35877	0	0	0.233163	0.91556
g00007	scf.0001	192289	204590	+	XP_035806749.1	cysteine-rich secretory protein LCCL domain-containing 1 [Amphiprion ocellaris]	86.68	0	0.576637	0.275837	0.478095	0.20527	0.81597	0.464309	0	0	0.755544	0.57785
g00008	scf.0001	262561	290940	+	XP_022063071.1	docking protein 6 isoform X1 [Acanthochromis polyacanthus]	94.84	3.01e-209	8.36599	2.49419	0	0	0	0	0	0	0.785649	0.950994
g00009	scf.0001	296470	297751	-	KAF6722840.1	CD226 antigen [Oryzias melastigma]	74.68	1.3e-28	92.5243	17.5277	0.830081	0	0	2.33391	0	0	0	0.972046	brain
g00010	scf.0001	298789	300323	-	XP_008276732.1	PREDICTED: LOW QUALITY PROTEIN: CD226 antigen [Stegastes partitus]	79.45	4.5e-128	78.6298	10.3384	0.487342	0	0	0.504556	0.128427	0	0	0.981784	brain
g00011	scf.0001	301473	351592	-	XP_022063068.1	rotatin [Acanthochromis polyacanthus]	75.93	0	2.19707	1.91311	2.20549	0.824751	0.38804	1.44841	0.57649	0.361181	4.40548	0.718687
g00012	scf.0001	360332	361942	+	XP_008276728.1	PREDICTED: suppressor of cytokine signaling 6 [Stegastes partitus]	93.47	0	5.86977	2.84532	0.558215	1.65995	0.837843	1.26666	0.210383	1.54506	7.17557	0.742299
g00013	scf.0001	378516	378674	+					0	0	0	0	0	0	0	0	0
g00014	scf.0001	613754	615039	-	XP_022600032.1	cerebellin-2 [Seriola dumerili]	99	2.22e-138	70.7104	9.81099	0	2.02836	0.435204	0	0	0	0	0.978301	brain
g00015	scf.0001	622361	628587	+	XP_008276725.1	PREDICTED: F-box only protein 15 [Stegastes partitus]	71.63	1.24e-219	0.917124	6.09392	0.62695	0	0	1.14277	2.20903	0	9.10674	0.849153
g00016	scf.0001	770661	803593	+	KAG7225118.1	hypothetical protein INR49_014574 [Caranx melampygus]	93.33	1.15e-221	3.89158	0	0	0	0	0	0	0	0.38956	0.987487
g00017	scf.0001	813769	817415	+	XP_041824966.1	mitochondrial import inner membrane translocase subunit Tim21 [Melanotaenia boesemani]	76.31	7.63e-128	18.3521	28.5304	17.6649	13.1413	18.8396	13.4422	6.7085	18.5447	67.5616	0.749814
g00018	scf.0001	821353	826814	+	XP_039982427.1	uncharacterized protein si:dkey-118j18.2 [Xiphias gladius]	79.66	1.25e-89	13.8902	3.55557	6.44944	10.3037	3.69484	11.5727	3.43986	2.13239	7.37713	0.56331
g00019	scf.0001	909905	975559	+	XP_028425676.1	semaphorin-5A isoform X2 [Perca flavescens]	96.85	0	11.5385	0.612297	0.512157	0.270211	0.0642	0.452986	0.355378	0.343646	0.900596	0.961959	brain
g00020	scf.0001	1010801	1023930	+	XP_022075634.1	semaphorin-5A-like [Acanthochromis polyacanthus]	74.41	1.93e-149	17.5377	2.2796	2.62239	0.789655	0	0.729291	0	0.508806	0.574997	0.94651	brain
g00021	scf.0001	1038494	1039377	-	CDQ98837.1	unnamed protein product [Oncorhynchus mykiss]	44.16	3.39e-37	0	0	0	0	0	0	0	0	0
g00022	scf.0001	1039668	1040766	-					0	0	0	0	0	0	0	0	0
g00023	scf.0001	1040895	1041185	-	RXN22991.1	LINE-1 type transposase domain-containing 1 [Labeo rohita]	59.41	2.71e-19	0	0	0	0	0	0	0	0	0
g00024	scf.0001	1109007	1145495	-	XP_022076541.1	methionine synthase reductase [Acanthochromis polyacanthus]	80	0	2.22693	0.57714	0.477082	1.14401	0.268185	1.70154	0.454606	0.701437	3.71854	0.746173
g00025	scf.0001	1149861	1154753	+	XP_041824893.1	T-complex protein 1 subunit epsilon [Melanotaenia boesemani]	96.12	0	449.439	515.8	336.568	316.079	137.857	268.106	94.2968	171.375	467.094	0.456956
g00026	scf.0001	1155371	1158994	-	XP_044032971.1	carboxymethylenebutenolidase homolog [Siniperca chuatsi]	86.96	5.97e-154	18.1767	16.0526	9.30606	12.3815	9.49051	19.063	29.6624	9.1972	33.9154	0.545451
g00027	scf.0001	1161608	1180015	+	XP_008296781.1	PREDICTED: E3 ubiquitin-protein ligase MARCH6 [Stegastes partitus]	91.81	0	39.678	26.6271	12.721	8.67493	5.0599	6.78633	5.74902	4.8356	45.4038	0.696799
g00028	scf.0001	1180706	1182370	-	CAG5895867.1	unnamed protein product [Menidia menidia]	75.86	6.44e-161	1.63494	0.666325	0.810283	1.33257	2.12539	3.44101	0.681035	0.239069	0.321774	0.716239
g00029	scf.0001	1184273	1190667	+	XP_035798608.1	palmitoyltransferase ZDHHC20 isoform X2 [Amphiprion ocellaris]	93.66	3.61e-250	17.4748	0.504142	0.338706	0.994786	0.216776	0	0	0.225253	3.20042	0.9608	brain
g00030	scf.0001	1214884	1219459	+	XP_042255450.1	organic solute transporter subunit alpha [Thunnus maccoyii]	88.29	7.53e-185	1.93203	1.04373	20.4515	29.9463	0	1.67468	87.7695	0	75.7857	0.813668
g00031	scf.0001	1223240	1223930	-	KAF7644963.1	hypothetical protein LDENG_00213030 [Lucifuga dentata]	68	3.93e-14	0	0	0	0	0	0	0	0	0
g00032	scf.0001	1224057	1224767	-	XP_029524149.1	uncharacterized protein LOC115134386 [Oncorhynchus nerka]	34.72	2.22e-25	0	0	0	0	0	0	0	0	0
g00033	scf.0001	1236738	1247658	+	XP_018559269.1	PREDICTED: pyruvate dehydrogenase kinase, isozyme 3 isoform X1 [Lates calcarifer]	96.55	5.12e-290	66.1048	30.448	20.3866	25.9213	37.2001	40.985	7.68032	76.8704	48.0578	0.549918
g00034	scf.0001	1251465	1261093	-	XP_047423858.1	choline-phosphate cytidylyltransferase B-like isoform X2 [Mugil cephalus]	92.37	7.65e-230	91.5216	13.4308	0	0.415434	0.387063	0.262002	0	0	2.48977	0.976802	brain
g00035	scf.0001	1262890	1280389	+	XP_018559268.1	PREDICTED: LOW QUALITY PROTEIN: DNA polymerase alpha catalytic subunit [Lates calcarifer]	80.44	0	2.74879	0.591644	0.524571	0.679554	0.206458	1.64503	0	0.087764	13.6023	0.940416	ovary
g00036	scf.0001	1343331	1348624	-	XP_040921913.1	LOW QUALITY PROTEIN: aristaless-related homeobox protein [Toxotes jaculatrix]	84.01	4.77e-258	0.356212	0	0	0	0	0	0	0.488891	0.357211	0.817591
g00037	scf.0001	1365740	1371990	+	XP_004081058.1	homogentisate 1,2-dioxygenase [Oryzias latipes]	92.26	0	0	1.1275	3.72998	31.7953	2.29274	17.9838	845.163	0	0	0.99158	liver
g00038	scf.0001	1373896	1376258	-	XP_041823536.1	NADH dehydrogenase [ubiquinone]	90.8	3.51e-50	241.014	346.304	95.4105	103.997	39.1873	40.49	47.8649	54.7872	136.922	0.725793
g00039	scf.0001	1522011	1522241	+	XP_014830708.1	PREDICTED: rab effector MyRIP-like [Poecilia mexicana]	94.74	5.74e-50	2.58688	0	0	0.284111	0	0.084093	0	0	0.802347	0.943438
g00040	scf.0001	1568902	1588177	+	XP_023153559.1	rab effector MyRIP isoform X1 [Amphiprion ocellaris]	76.56	0	8.36515	3.26517	0.218766	0.60953	0	0.624013	0	0	1.35401	0.909274
g00041	scf.0001	1591698	1591886	-					3.03088	9.6224	6.14541	2.94677	1.30698	3.85058	2.21028	0.222169	0.117984	0.742384
g00042	scf.0001	1602444	1613100	+	XP_041823586.1	ranBP-type and C3HC4-type zinc finger-containing protein 1 isoform X1 [Melanotaenia boesemani]	80	0	9.52287	5.37203	10.13	6.07324	1.77014	8.44696	6.38887	27.2898	11.1844	0.730263
g00043	scf.0001	1617973	1630801	+	CBN81874.1	5-oxoprolinase [Dicentrarchus labrax]	89.45	0	4.74848	7.66886	1.50821	1.87446	0.752137	8.63221	19.9021	13.3519	4.57452	0.729233
g00044	scf.0001	1635121	1637586	-	XP_018548641.1	PREDICTED: LOW QUALITY PROTEIN: forkhead box protein H1-like [Lates calcarifer]	73.66	4.46e-272	0	0	0	0	0	0	0	0	8.84903	1
g00045	scf.0001	1658845	1666094	+	XP_036934495.1	protein phosphatase 1 regulatory subunit 16A [Acanthopagrus latus]	85.81	0	2.16439	5.80722	0.342551	1.1458	2.7179	3.41094	2.3311	0	7.66662	0.707826
g00046	scf.0001	1670734	1682700	+	XP_035510543.1	alanine aminotransferase 2-like [Morone saxatilis]	91.65	0	23.4054	2.62588	5.35005	14.942	12.992	71.9714	118.097	12.7138	5.1349	0.842147
g00047	scf.0001	1683579	1688193	-	XP_041824387.1	protein disulfide-isomerase A4 [Melanotaenia boesemani]	83.72	0	43.7678	27.0564	32.2699	73.0996	16.7567	30.3136	24.0537	0.742083	223.29	0.861134	ovary
g00048	scf.0001	1690694	1710918	-	XP_041824818.1	polycystic kidney disease 1 like 1 [Melanotaenia boesemani]	50.28	0	0.537559	0	0	0.097509	0.04758	0	0	0	0.269723	0.903543
g00049	scf.0001	1703401	1705684	+	XP_038582543.1	uncharacterized protein LOC119908759 isoform X2 [Micropterus salmoides]	59.48	3.28e-50	0	0	0	89.2001	1357.64	0.936999	6.10787	0	1.96587	0.990958	posterior gut
g00050	scf.0001	1710967	1729382	-	XP_035804861.1	polycystic kidney disease 1 like 1 [Amphiprion ocellaris]	57.52	0	0.102025	0	0	0	0	0	0	0	0	1
g00051	scf.0001	1740011	1742419	-	XP_040921976.1	SKI/DACH domain-containing protein 1 [Toxotes jaculatrix]	64.39	0	0.416464	0.154155	0	0.082014	0	0.295476	0	0	0.112401	0.806692
g00052	scf.0001	1752029	1800369	+	XP_023127873.1	protein AF-10 isoform X4 [Amphiprion ocellaris]	71.03	0	4.66103	3.413	2.00964	1.24772	0.299761	3.05982	1.48401	1.24979	6.55144	0.667539
g00053	scf.0001	1826316	1829225	+	XP_038582430.1	COMM domain-containing protein 3 [Micropterus salmoides]	65.52	8.79e-65	72.6856	78.9201	72.7956	49.6854	23.3202	27.7733	8.92548	16.9798	108.526	0.595621
g00054	scf.0001	1834716	1838902	+	XP_035981074.1	polycomb complex protein BMI-1-A isoform X1 [Fundulus heteroclitus]	88.43	1.73e-202	26.2062	9.72373	9.6356	8.04202	2.49466	6.8087	4.76306	3.6712	40.4503	0.779528
g00055	scf.0001	1842564	1848149	+	XP_018557488.1	PREDICTED: sperm-associated antigen 6 [Lates calcarifer]	75.15	2.45e-242	0.299981	0	0	0	0	0.385476	0	0	0	0.902724
g00056	scf.0001	1855318	1869870	-	XP_047468195.1	phosphatidylinositol 5-phosphate 4-kinase type-2 alpha isoform X5 [Mugil cephalus]	97.11	1.42e-241	46.1252	12.4761	1.12509	1.30724	0.633359	2.87626	1.23916	1.51807	3.59866	0.932862	brain
g00057	scf.0001	1890242	1899551	+	XP_044032813.1	armadillo repeat-containing protein 3 isoform X1 [Siniperca chuatsi]	61.49	0	1.33729	2.18155	0	0	0	0	0	0	0.72183	0.882015
g00058	scf.0001	1900040	1910614	+	KAI3355195.1	hypothetical protein L3Q82_018052 [Scortum barcoo]	70.98	4.65e-191	123.806	483.99	26.23	46.4125	30.8073	18.019	354.867	0.716463	20.2417	0.839589
g00059	scf.0001	1914119	2013689	-	XP_023127857.1	contactin-associated protein-like 2a isoform X2 [Amphiprion ocellaris]	84.35	0	44.2873	3.05577	1.24411	0.310424	0.056491	0.753891	0	0.060845	5.14028	0.97002	brain
g00060	scf.0001	2133033	2133194	-	XP_041421490.1	uncharacterized protein LOC495453 isoform X11 [Xenopus laevis]	82.69	5.71e-20	0	0	0	0	0	0.008565	0	0	0	1
g00061	scf.0001	2309825	2310448	+					0	0	0	0	0	0	0	0	0
g00062	scf.0001	2471855	2472298	-	XP_041827246.1	uncharacterized protein LOC121630809 [Melanotaenia boesemani]	73.47	1.09e-66	0.004852	0.098941	0	0	0	0.01875	0.008742	0	0	0.959137
g00063	scf.0001	2529780	2609755	+	XP_035508492.1	thiamin pyrophosphokinase 1 isoform X1 [Morone saxatilis]	78.75	2.27e-149	11.9809	11.4874	26.9487	14.7891	9.86412	28.836	6.99822	3.40471	47.4707	0.699001
g00064	scf.0001	2611703	2612862	-	OBS59501.1	hypothetical protein A6R68_09374, partial [Neotoma lepida]	100	1.94e-36	765.962	778.792	993.925	1196.86	935.67	583.582	632.488	264.111	1897.83	0.594841
g00065	scf.0001	2621338	2621613	-	XP_036006053.1	piggyBac transposable element-derived protein 4-like [Fundulus heteroclitus]	92.39	1.93e-53	0	0	0	0	0	0	0	0	0
g00066	scf.0001	2625167	2635271	-	CAG5895824.1	unnamed protein product [Menidia menidia]	85	0	2.49676	5.48511	0.745295	1.12378	0.143571	0	0	0	2.95382	0.829921
g00067	scf.0001	2639767	2650446	-	KAI3355182.1	hypothetical protein L3Q82_018044 [Scortum barcoo]	69.76	8.69e-282	0.252837	0	4.60009	3.04982	0.355943	0.499744	0	0.128713	0.40266	0.872564
g00068	scf.0001	2658291	2692185	-	XP_018557500.1	PREDICTED: LOW QUALITY PROTEIN: lisH domain and HEAT repeat-containing protein KIAA1468 homolog [Lates calcarifer]	88.54	0	20.4246	7.79409	4.24732	5.43118	2.12502	2.12289	1.14426	0.808931	7.81139	0.807309
g00069	scf.0001	2693740	2704133	+	XP_008274496.1	PREDICTED: GPI ethanolamine phosphate transferase 1 [Stegastes partitus]	84.57	0	6.91881	8.83324	6.67939	5.06146	2.58269	6.58904	2.58739	0.67776	7.50395	0.453761
g00070	scf.0001	2710310	2725534	+	TKS87885.1	Hepatocyte nuclear factor 4-alpha [Collichthys lucidus]	76.75	0	0	0.189081	0.933589	5.6836	9.05377	15.1873	0.349451	0	0.072672	0.865988	kidney
g00071	scf.0001	2921518	2927608	+	XP_008274503.1	PREDICTED: peroxisome biogenesis factor 2 isoform X2 [Stegastes partitus]	75.91	4.84e-180	6.20897	0.706098	1.5031	2.95816	1.40525	2.04103	1.13729	1.64339	5.01281	0.669689
g00072	scf.0001	2947812	2953797	-	XP_008274504.1	PREDICTED: zinc finger homeobox protein 4 [Stegastes partitus]	78.45	0	4.99985	2.64755	0.844062	0.312193	0.186005	0.253372	1.18428	0.787522	0.419919	0.834122
g00073	scf.0001	2953980	2963578	-	KAF3836032.1	hypothetical protein F7725_028590 [Dissostichus mawsoni]	86.68	0	1.56455	0.342727	0.249077	0.250152	0.232339	0	0.67934	0.421618	0	0.826208
g00074	scf.0001	3274935	3277019	+	XP_042255131.1	beta-1,4-galactosyltransferase 1-like [Thunnus maccoyii]	68.18	3.96e-179	4.75245	0.33803	174.092	99.4026	11.7438	29.1587	2.29889	0.100758	1.12174	0.893076	gill
g00075	scf.0001	3287864	3289945	-	XP_008274506.1	PREDICTED: APC membrane recruitment protein 2 [Stegastes partitus]	86.04	0	15.2698	1.35898	0.273977	0.202269	0.028471	0.134732	0.095605	0.180916	0	0.981377	brain
g00076	scf.0001	3298757	3312270	-	CAG5895810.1	unnamed protein product [Menidia menidia]	90.72	0	45.2579	24.9539	23.9593	15.6465	5.51428	15.7294	8.97926	3.57211	77.2663	0.767666
g00077	scf.0001	3315798	3325167	+	XP_041823766.1	nucleoporin p58/p45 isoform X2 [Melanotaenia boesemani]	90.12	8.6e-291	12.6235	6.78817	5.10823	7.45187	2.61886	9.29945	3.39502	3.0893	59.9753	0.89501	ovary
g00078	scf.0001	3327522	3331173	+	XP_041823432.1	ropporin-1-like protein [Melanotaenia boesemani]	73.6	1.88e-95	3.57912	0	0	0	2.06734	0.514301	0	0	0.576177	0.889714
g00079	scf.0001	3344633	3358353	+	XP_041823426.1	ankyrin repeat domain-containing protein 33B [Melanotaenia boesemani]	80.94	5.04e-305	0	21.2359	1.30747	0.141366	0.151241	1.65768	0.261056	0.122641	0.244243	0.977128	eye
g00080	scf.0001	3397706	3398637	-	TWW71061.1	Catenin delta-2 [Takifugu flavidus]	96.72	6.93e-32	10.0117	1.04289	0	0	0	0	0	0	2.01233	0.961854	brain
g00081	scf.0001	3599123	3603207	+	XP_041866344.1	kelch-like protein 10 [Melanotaenia boesemani]	59.27	1.22e-219	0	0	0	0	0	0	0	0	0
g00082	scf.0001	3731203	3742210	-	XP_040922299.1	zinc finger C2HC domain-containing protein 1A isoform X2 [Toxotes jaculatrix]	68.01	2.71e-134	72.4456	32.5943	6.87676	8.89399	2.48396	4.44903	1.44465	1.07795	40.5468	0.830274
g00083	scf.0001	3749336	3752730	+	XP_041817757.1	cAMP-dependent protein kinase inhibitor alpha [Chelmon rostratus]	88	6.24e-33	17.1952	6.74775	0	1.69711	0	0.633922	0	7.8516	55.8122	0.923571	ovary
g00084	scf.0001	3756615	3764523	-	XP_022622042.1	beta,beta-carotene 15,15'-dioxygenase-like [Seriola dumerili]	81.99	0	0.756301	0	0	7.27234	42.5782	0.366225	0	0	1.44413	0.971115	posterior gut
g00085	scf.0001	3777994	3789964	-	XP_047468188.1	TLC domain-containing protein 4-B-like [Mugil cephalus]	81.75	2.39e-151	14.8234	2.86607	1.58063	1.71514	3.16911	1.50134	2.6211	2.87028	0.456561	0.858498	brain
g00086	scf.0001	3808403	3843760	-	XP_027129947.1	pleckstrin homology-like domain family B member 2 isoform X1 [Larimichthys crocea]	81.2	0	0.911357	0.431569	2.54112	1.28572	1.04951	0.378599	7.94956	0.848692	1.13512	0.86506
g00087	scf.0001	3857790	3863722	-	XP_005471766.1	PI-PLC X domain-containing protein 2 isoform X2 [Oreochromis niloticus]	80.06	1.04e-182	0	22.5216	0	0	0	0.23396	0	0	2.51086	0.984766	eye
g00088	scf.0001	3867546	3875698	+	XP_042366285.1	serine/threonine-protein kinase MAK isoform X3 [Plectropomus leopardus]	85.5	0	2.10483	196.675	0	0.231956	0	0.910104	0	0	2.9057	0.99609	eye
g00089	scf.0001	3877359	3878654	-	XP_027130281.1	transmembrane protein 14C isoform X1 [Larimichthys crocea]	86.81	2.46e-45	228.833	495.876	156.159	137.394	95.7134	383.989	28.9236	258.997	0	0.674815
g00090	scf.0001	3882390	3894794	+	XP_047423702.1	transcription factor AP-2-alpha isoform X3 [Mugil cephalus]	97.9	1.21e-306	9.68918	5.11175	0.623761	0	0	0	0	0	0.163813	0.923893
g00091	scf.0001	4013291	4048094	+	XP_022054649.1	uncharacterized protein LOC110954429 [Acanthochromis polyacanthus]	66.26	2.36e-300	0	0	0	0	0	0	0	0	0
g00092	scf.0001	4061806	4068579	+	XP_030254946.1	uncharacterized protein LOC115570480 [Sparus aurata]	89.84	1.36e-154	0	0	0	0	0	0	0	0	0
g00093	scf.0001	4270310	4278432	+	XP_042084490.1	adenosine 3'-phospho 5'-phosphosulfate transporter 2 isoform X1 [Haplochromis burtoni]	94.24	6.63e-259	12.6617	9.01896	14.8464	22.0993	8.9299	7.83784	5.10565	1.12171	13.2159	0.588572
g00094	scf.0001	4342278	4348859	+	XP_022054633.1	eukaryotic translation elongation factor 1 epsilon-1 [Acanthochromis polyacanthus]	90.17	9.02e-110	27.7101	7.60853	1.60387	4.75802	2.34175	3.21451	4.9527	3.58642	75.2095	0.907299	ovary
g00095	scf.0001	4375731	4378714	+	CAG5895787.1	unnamed protein product [Menidia menidia]	66.45	3.69e-56	28.6684	13.9447	17.6115	19.6205	8.52914	7.17722	5.09212	5.75039	52.1232	0.74485
g00096	scf.0001	4409756	4417937	+	XP_008276174.1	PREDICTED: thioredoxin domain-containing protein 5 [Stegastes partitus]	86.65	7.58e-274	16.3483	7.10894	7.92598	26.552	10.8628	9.77159	6.85915	4.48601	122.463	0.908222	ovary
g00097	scf.0001	4420880	4449258	-	XP_022054636.1	bone morphogenetic protein 6 [Acanthochromis polyacanthus]	90.79	2.75e-197	0.894299	0.405084	3.59709	0.764968	0	0.843116	0.99046	0.280644	0.867742	0.824639
g00098	scf.0001	4513668	4516889	-	KAF6722865.1	Programmed cell death protein 6 [Oryzias melastigma]	98.35	1.8e-87	385.009	77.7815	92.9464	124.582	58.0147	35.8805	18.6694	3.3006	153.749	0.816587
g00099	scf.0001	4534834	4535241	-	XP_001365620.1	PREDICTED: protein BRICK1 [Monodelphis domestica]	91.55	2.24e-35	4.1293	6.8208	4.43754	3.37949	1.05374	1.98643	0	0.160505	2.1875	0.682322
g00100	scf.0001	4552315	4553424	+	XP_047424192.1	uncharacterized protein si:ch211-196f5.2 [Mugil cephalus]	86.67	1.41e-85	16.7621	1.08131	0	0	0	0	0	0	1.54678	0.980402	brain
g00101	scf.0001	4554249	4567613	-	CBN81817.1	Importin-4 [Dicentrarchus labrax]	83.46	0	16.2846	5.71325	2.13163	3.99577	0.902819	1.38281	2.35722	1.65756	48.7583	0.911744	ovary
g00102	scf.0001	4574318	4576615	+	XP_044032923.1	homeobox protein NANOG [Siniperca chuatsi]	51.82	2e-117	0	0	0	0	0	0.04128	0	0	104.678	0.999951	ovary
g00103	scf.0001	4579227	4590088	-	CAG5895778.1	unnamed protein product [Menidia menidia]	92.76	0	10.1353	2.58569	8.84667	16.7052	1.4125	2.95592	1.39317	1.42368	10.3097	0.707706
g00104	scf.0001	4595714	4599061	+	CAG5895776.1	unnamed protein product [Menidia menidia]	87.89	8.42e-225	48.619	58.758	44.4857	35.6448	17.8865	58.4647	4.60489	4.08548	314.217	0.891576	ovary
g00105	scf.0001	4628755	4641538	+	XP_044033381.1	uncharacterized protein LOC122867078 [Siniperca chuatsi]	49.82	3.8e-233	0	0	0	0.320642	0.328569	2.19567	0.259397	0	0.269373	0.932937
g00106	scf.0001	4657667	4658916	+	XP_019218762.1	sialic acid-binding Ig-like lectin 7 [Oreochromis niloticus]	63.79	1.01e-122	0	0	0	0.478936	1.32613	3.29201	0	0	0	0.93146
g00107	scf.0001	4694449	4711364	+	XP_044033381.1	uncharacterized protein LOC122867078 [Siniperca chuatsi]	49.25	3.34e-227	0	0	0	0.250125	0.444563	1.23191	0	0	1.36658	0.823776
g00108	scf.0001	4725147	4736406	+	XP_025757343.1	uncharacterized protein K02A2.6-like [Oreochromis niloticus]	64.81	0	0.053343	0	0.054523	0.122484	0.06292	0.157582	0	0	0.432584	0.869721
g00109	scf.0001	4743155	4744538	+	XP_039892155.1	vascular cell adhesion protein 1-like [Simochromis diagramma]	63.79	3.84e-126	0	0	0.091433	0.424633	0.30422	0.852624	0	0	0.312953	0.83386
g00110	scf.0001	4746021	4767002	-	XP_030613068.1	vascular cell adhesion protein 1-like [Archocentrus centrarchus]	56.1	2.35e-177	0	0	0	0.594209	1.39108	2.0247	0	0	1.29144	0.797703
g00111	scf.0001	4774490	4778410	+	XP_047468181.1	B-cell receptor CD22-like isoform X1 [Mugil cephalus]	59.53	1.15e-107	0	0	0	0	0	0	0	0	0.106474	1
g00112	scf.0001	4781410	4787617	-	XP_037613381.1	phosphoenolpyruvate carboxykinase [GTP]	88.64	0	0.284385	0.369037	9.56684	32.0339	33.8787	56.2906	202.247	0	0.413065	0.9179	liver
g00113	scf.0001	4804745	4808801	+	XP_039982417.1	proteasome activator complex subunit 1 isoform X2 [Xiphias gladius]	80.16	9.39e-125	55.4152	28.1921	520.489	297.142	134.311	206.545	55.6578	23.1001	242.932	0.749443
g00114	scf.0001	4809018	4813312	-	XP_035981149.1	fat storage-inducing transmembrane protein 1-like [Fundulus heteroclitus]	77.36	3.19e-178	0.449766	0.27912	1.23611	3.03198	0	1.44238	0.699657	12.7819	0	0.930184	muscle
g00115	scf.0001	4815445	4843348	-	KAI3355131.1	hypothetical protein L3Q82_018004 [Scortum barcoo]	77.36	0	27.586	12.5493	5.83255	5.33417	2.1172	9.99662	6.644	8.49144	13.5606	0.707615
g00116	scf.0001	4852696	4869175	+	XP_008291007.1	PREDICTED: zinc finger homeobox protein 2 isoform X1 [Stegastes partitus]	80.17	0	13.6091	1.48768	1.346	1.78205	0.337963	2.36524	1.30663	2.36303	25.0091	0.877056	ovary
g00117	scf.0001	4873194	4884523	+	CAG5895770.1	unnamed protein product [Menidia menidia]	97.89	1.27e-194	267.678	93.9091	20.043	19.0796	8.74133	18.2606	13.2357	16.0051	40.6683	0.892621	brain
g00118	scf.0001	4886868	4889686	-	XP_047468028.1	neuroguidin [Mugil cephalus]	84.07	6.92e-149	34.0277	85.0362	61.6373	59.1406	23.954	45.5524	17.0677	11.105	164.029	0.742789
g00119	scf.0001	4892023	4895039	+	XP_047206149.1	CCAAT/enhancer binding protein (C/EBP) 1 [Girardinichthys multiradiatus]	82.09	4.27e-100	0	0	0	1.02735	1.11422	5.27107	0	0	0	0.949214
g00120	scf.0001	4905655	4922908	+	XP_008291010.1	PREDICTED: solute carrier family 22 member 17 [Stegastes partitus]	88.15	0	6.6352	0.819757	2.12195	0.981223	0	0.557061	2.40744	0	0	0.870248
g00121	scf.0001	4932609	4942074	-	XP_040919734.1	alpha-1,6-mannosyl-glycoprotein 2-beta-N-acetylglucosaminyltransferase [Toxotes jaculatrix]	79.24	4.31e-244	0.063381	0.165506	1.11633	1.4334	0.591593	0.582777	0	0	1.82882	0.729813
g00122	scf.0001	4956296	4996743	+	CAG5895764.1	unnamed protein product [Menidia menidia]	76.9	0	1.99155	1.36359	5.30124	0.735929	0.342129	0.469765	0.2444	0.312803	0.364791	0.862651
g00123	scf.0001	4956852	4971740	-	KAG9347858.1	hypothetical protein JZ751_003874 [Albula glossodonta]	46.63	7.86e-32	0	0	0	0	0	0	0	0	0
g00124	scf.0001	5026341	5036074	+	XP_028288583.1	receptor activity-modifying protein 3-like [Parambassis ranga]	82.47	1.72e-95	20.1686	2.10886	0	1.49709	1.43713	1.50267	0	0.312411	2.46524	0.942216	brain
g00125	scf.0001	5152277	5152796	+	PWA25030.1	hypothetical protein CCH79_00016005, partial [Gambusia affinis]	60.5	1.56e-34	272.67	457.253	346.608	223.776	108.061	158.864	74.2341	48.7565	252.908	0.593803
g00126	scf.0001	5292451	5300798	+	XP_031694385.1	matrix metalloproteinase-16-like isoform X2 [Anarrhichthys ocellatus]	93.85	1.87e-122	12.9841	0.229681	0	0	0	0.60731	2.01506	0.720218	1.44372	0.95171	brain
g00127	scf.0001	5491305	5500346	+	CAG5864437.1	unnamed protein product [Menidia menidia]	69.28	0	0	0	0.022026	0.08523	0	0.060618	1.57417	0	0.034834	0.983904
g00128	scf.0001	5520938	5560635	+	KAI3355113.1	hypothetical protein L3Q82_017983, partial [Scortum barcoo]	75.96	0	0.473714	91.1714	0.128604	0	0.318668	0.078783	0.055865	0	0.040557	0.998497	eye
g00129	scf.0001	5562169	5575222	-	XP_041823885.1	protein FAN isoform X1 [Melanotaenia boesemani]	88	0	13.1276	15.1358	10.6961	7.09721	2.91768	9.71815	7.60415	3.3101	42.6824	0.796149
g00130	scf.0001	5579793	5584125	+	XP_039645992.1	transmembrane protein 241 isoform X1 [Perca fluviatilis]	62.21	1.15e-110	1.56042	5.17281	25.1539	16.9544	7.2948	12.3792	5.02138	3.46713	11.0989	0.687181
g00131	scf.0001	5584581	5585053	-	XP_023264909.1	DNA endonuclease RBBP8-like [Seriola lalandi dorsalis]	81.55	3.99e-58	19.002	6.65974	4.81787	2.70243	2.09301	10.3094	0	0	84.1748	0.932307	ovary
g00132	scf.0001	5595322	5596878	-	XP_022076261.1	myelin-associated neurite-outgrowth inhibitor [Acanthochromis polyacanthus]	91.09	1.87e-126	61.8421	7.70483	7.98741	6.78178	3.19562	5.05419	4.04107	5.67586	38.4475	0.840545
g00133	scf.0001	5600002	5602139	+	XP_047424666.1	F-box/SPRY domain-containing protein 1 [Mugil cephalus]	92.73	4.54e-192	21.73	9.36256	3.87452	3.52923	1.26215	5.86816	0.915002	1.82929	3.8002	0.82489
g00134	scf.0001	5626962	5634808	+	XP_035510661.1	transforming growth factor beta activator LRRC33 [Morone saxatilis]	75.78	4.22e-237	4.64713	0.597502	11.1237	4.75126	4.74626	111.15	3.66255	1.62556	2.61372	0.962025	kidney
g00135	scf.0001	5637241	5645558	-	CAG5895747.1	unnamed protein product [Menidia menidia]	94.78	5.8e-236	32.4244	15.5242	23.6304	27.0875	14.5907	30.161	6.72013	20.1033	62.3937	0.658937
g00136	scf.0001	5648383	5657730	-	XP_022609880.1	crystallin J1B-like isoform X2 [Seriola dumerili]	89.49	5.35e-207	20.9276	3.11797	74.8474	5.10981	1.24307	311.631	46.8186	2.29275	0.589483	0.937849	kidney
g00137	scf.0001	5666761	5669266	+	KAG8009363.1	Guanine nucleotide exchange factor VAV3, partial [Nibea albiflora]	92.65	7.63e-40	0	0	0	0	0	0	0	0	0
g00138	scf.0001	5717529	5769690	+	XP_022076318.1	guanine nucleotide exchange factor VAV3 isoform X2 [Acanthochromis polyacanthus]	86.36	0	5.66704	0.315789	1.93432	0.349699	0.265158	1.76292	0.81343	0.842541	0	0.861395
g00139	scf.0001	5825223	5845508	-	XP_035808941.1	netrin-G1 isoform X2 [Amphiprion ocellaris]	88.02	1.13e-104	9.64585	3.35348	0.060388	0	0	0	0	0.359885	0	0.951096
g00140	scf.0001	5883734	5904470	-	TKS87941.1	Netrin-G1 Laminet-1 [Collichthys lucidus]	97.21	2.34e-154	4.74393	0.518991	0.140677	0	0.070082	0	0	0.443659	0	0.969081
g00141	scf.0001	5994951	5997138	-	XP_047424279.1	protein arginine N-methyltransferase 6 [Mugil cephalus]	79.02	5.48e-203	9.61036	4.7433	5.37819	4.86683	1.78852	4.24126	1.16968	2.95198	19.3572	0.775599
g00142	scf.0001	6278141	6295475	-	XP_039646516.1	RNA-binding region-containing protein 3 isoform X2 [Perca fluviatilis]	69.06	1.65e-215	133.944	41.3213	25.8646	10.2415	7.68551	14.8589	7.8018	5.70902	22.0517	0.873516	brain
g00143	scf.0001	6339884	6340045	+	XP_031732567.1	collagen alpha-1(XI) chain-like isoform X3 [Anarrhichthys ocellatus]	92.59	2.16e-23	0.487558	0.284388	0.158407	0	0	0	0	0	0.600646	0.806385
g00144	scf.0001	6413130	6423767	+	XP_033844563.1	collagen alpha-1(XI) chain-like [Periophthalmus magnuspinnatus]	85.27	1.58e-220	4.56857	39.2589	1.73195	1.66489	0.330757	0.210684	0	0	1.50842	0.968111	eye
g00145	scf.0002	20924	41719	+	XP_040911797.1	nuclear receptor subfamily 1, group H, member 5 isoform X1 [Toxotes jaculatrix]	77.29	4.42e-278	0	0.581702	0.687501	0.343281	0.391691	5.35955	16.9068	0	0.241516	0.943771	liver
g00146	scf.0002	43119	59760	-	XP_018530725.1	PREDICTED: bromodomain and PHD finger-containing protein 3 isoform X1 [Lates calcarifer]	82.95	0	7.17764	1.97785	0.999998	0.572861	0.097901	1.47485	0.920533	0.653619	6.87936	0.763554
g00147	scf.0002	66989	91810	-	XP_018530736.1	PREDICTED: mitogen-activated protein kinase 13-like [Lates calcarifer]	88.67	6.36e-233	44.3554	9.90425	17.5175	28.3113	6.39397	9.92308	12.6045	7.13306	29.4193	0.658422
g00148	scf.0002	202644	215726	-	XP_045898894.1	chemokine-like protein TAFA-5 [Micropterus dolomieu]	93.44	1.41e-28	0	0	0	0	0	0	0	0	0
g00149	scf.0002	334415	357585	-	KAI3357138.1	hypothetical protein L3Q82_015609 [Scortum barcoo]	93.32	0	33.4819	17.7492	11.8823	5.62428	2.49142	6.96749	4.98171	3.50371	5.42869	0.781118
g00150	scf.0002	375486	378140	-	CAG13549.1	unnamed protein product, partial [Tetraodon nigroviridis]	100	5.56e-30	9.95201	0.661686	0.690071	1.71266	0	0.834685	0.284757	0.725973	2.15991	0.911202
g00151	scf.0002	379876	386042	-	CAF94389.1	unnamed protein product, partial [Tetraodon nigroviridis]	94.74	4.29e-45	8.51671	0	0.690035	0.725702	0	0	1.19775	0.80904	1.38735	0.929405
g00152	scf.0002	400635	402855	+	XP_008291939.1	PREDICTED: angiopoietin-related protein 7 [Stegastes partitus]	90.03	2.12e-233	2.62481	8.22094	23.3617	22.0027	0	0	0	4.30085	0.071694	0.800844
g00153	scf.0002	405637	446560	-	XP_029995884.1	serine/threonine-protein kinase mTOR [Sphaeramia orbicularis]	96.07	0	3.77985	0.379353	0.381221	0.134162	0	0.232444	0.637215	0.90249	1.38872	0.865881
g00154	scf.0002	437086	437310	+	TKS65777.1	Transposable element [Collichthys lucidus]	90.41	4.19e-36	0.021979	0	0.046179	0.060262	0	0.084125	0.040394	0.149081	0	0.787918
g00155	scf.0002	450088	451277	+	XP_017283201.1	lysozyme g [Kryptolebias marmoratus]	72.78	7.94e-81	0	0.69853	4.58224	18.2879	55.9319	16.5561	7.13476	0	0	0.894381	posterior gut
g00156	scf.0002	458949	460158	+	XP_012711482.2	outer dense fiber protein 3-B isoform X2 [Fundulus heteroclitus]	59.52	1.71e-78	0	0	0	3.17457	3.04487	16.6803	3.49079	0	0	0.927233	kidney
g00157	scf.0002	470895	477741	+	TDH10813.1	hypothetical protein EPR50_G00078950 [Perca flavescens]	66.06	3.81e-303	1.45267	1.54975	0.716572	0.963075	1.22672	9.50126	0.4814	0.179012	0.363131	0.908797
g00158	scf.0002	479296	480078	-	XP_035864191.1	uncharacterized protein si:dkey-20d21.12 [Sander lucioperca]	82.82	1.65e-85	0	1.80943	1.10837	6.73035	0	0	0	6.15043	43.1835	0.954269	ovary
g00159	scf.0002	487919	496271	+	XP_041860158.1	aminomethyltransferase, mitochondrial [Melanotaenia boesemani]	91.94	1.17e-249	8.10573	1.91576	0.614099	13.3107	15.3499	6.19021	6.26023	0	58.3697	0.889183	ovary
g00160	scf.0002	515248	529892	+	XP_045912831.1	interferon-related developmental regulator 2 isoform X2 [Micropterus dolomieu]	88.17	8.63e-259	15.4267	8.80112	8.20004	10.2479	7.45131	15.3329	8.6427	25.43	66.9621	0.814199
g00161	scf.0002	537074	547707	+	XP_036959609.1	S9 family peptidase [Acanthopagrus latus]	77.61	0	3.89127	5.94848	4.99845	2.31458	0.93437	1.63854	0.671838	2.15086	13.5857	0.792536
g00162	scf.0002	587704	588617	-	XP_041930265.1	paraneoplastic antigen Ma1 homolog [Alosa sapidissima]	47.32	3.86e-67	0	0	0	0	0	0	0	0	0
g00163	scf.0002	588638	589222	-	KAG1946697.1	interleukin-1 receptor accessory protein-like 1-A [Pimephales promelas]	63.54	1.66e-63	0	0	0	0	0	0	0	0	0
g00164	scf.0002	753304	765797	+	CAG6021197.1	unnamed protein product [Menidia menidia]	96.77	0	3.25197	0.586346	1.50284	1.06725	0.545733	0.849805	0.598852	0.559507	1.16511	0.73572
g00165	scf.0002	797098	814434	-	XP_033484813.1	sema domain, immunoglobulin domain (Ig), short basic domain, secreted, (semaphorin) 3bl isoform X2 [Epinephelus lanceolatus]	92.1	0	4.00069	0	0.185752	0.36366	0.080039	0.343463	0	0.411064	1.99768	0.894342
g00166	scf.0002	979816	980274	-	XP_014834900.1	PREDICTED: stonustoxin subunit beta-like [Poecilia mexicana]	57.24	9.52e-52	0.130363	0	0.021877	2.98231	16.9123	0	0	0	0.052998	0.976441	posterior gut
g00167	scf.0002	1033682	1039198	-	XP_008296451.1	PREDICTED: actin-related protein 8 [Stegastes partitus]	91.3	0	11.52	7.32957	7.98697	5.39616	1.48386	5.15938	1.83241	1.19519	15.6533	0.665377
g00168	scf.0002	1042652	1044330	-	TDH10726.1	hypothetical protein EPR50_G00078850 [Perca flavescens]	62.04	4.79e-86	0	0.442854	14.0714	1.71223	0	0	0	0	0.593958	0.97558	gill
g00169	scf.0002	1053541	1064701	+	XP_008296449.1	PREDICTED: choline dehydrogenase, mitochondrial [Stegastes partitus]	87.06	0	1.52252	0	0.365217	1.47035	0.681552	1.55204	8.7749	2.7488	0.467021	0.874536
g00170	scf.0002	1070059	1121899	-	XP_018544378.1	PREDICTED: voltage-dependent L-type calcium channel subunit alpha-1D [Lates calcarifer]	89.19	0	3.20581	20.1387	0.082169	0.061166	0.046786	0.102418	0	0	0.451132	0.975486	eye
g00171	scf.0002	1168464	1178321	+	XP_041860294.1	mRNA-decapping enzyme 1A [Melanotaenia boesemani]	72.09	1e-237	8.02047	1.24266	0.731441	1.09429	0.221085	1.7812	1.26592	0.836523	5.15352	0.807888
g00172	scf.0002	1182769	1197113	+	XP_041859359.1	transketolase-like [Melanotaenia boesemani]	95.06	0	10.8067	123.398	0.242472	0	0	1.53821	0	0	0.684462	0.986556	eye
g00173	scf.0002	1198270	1212249	-	TDH10723.1	hypothetical protein EPR50_G00078790 [Perca flavescens]	77.26	0	8.20962	15.1974	6.13667	4.14118	1.98119	8.33441	2.12633	4.01454	54.979	0.885999	ovary
g00174	scf.0002	1214737	1220868	-	XP_044066332.1	v-myb avian myeloblastosis viral oncogene homolog-like 2a isoform X2 [Siniperca chuatsi]	67.73	0	1.55492	1.38411	1.59451	1.03157	0.687022	1.86016	1.24159	0.693368	12.438	0.899027	ovary
g00175	scf.0002	1234876	1241891	-	KAI3357276.1	hypothetical protein L3Q82_015718 [Scortum barcoo]	93.08	2.25e-219	0.90495	0.19694	6.27908	12.3225	22.6084	28.7129	56.1748	0	0.941417	0.839861
g00176	scf.0002	1254241	1272470	-	XP_044066336.1	lethal(3)malignant brain tumor-like protein 1 [Siniperca chuatsi]	84.22	0	14.2957	2.27193	0	0.113255	0.039603	0.244056	0.22339	0	0.309693	0.972003	brain
g00177	scf.0002	1274790	1280346	-	XP_018544438.1	PREDICTED: serine/arginine-rich splicing factor 6-like isoform X1 [Lates calcarifer]	78.97	1.83e-169	65.2681	60.1821	19.9069	13.7547	8.47663	19.4781	9.15862	10.4537	48.7162	0.635873
g00178	scf.0002	1283392	1287112	-	XP_040919703.1	eukaryotic translation initiation factor 2 subunit 2 [Toxotes jaculatrix]	83.43	6.5e-187	418.173	232.444	126.738	201.918	103.593	175.92	126.723	191.853	1057.07	0.813474
g00179	scf.0002	1295306	1297943	-	XP_029974410.1	charged multivesicular body protein 4b [Salarias fasciatus]	99.38	5.89e-100	179.686	47.1193	54.6945	92.1081	41.0645	28.7496	15.1314	15.3231	125.541	0.70801
g00180	scf.0002	1313810	1320969	-	XP_041858890.1	vesicle-associated membrane protein-associated protein B-like isoform X2 [Melanotaenia boesemani]	92.64	2.83e-149	155.919	74.1025	34.0378	66.3913	40.4759	41.2019	24.9831	46.1028	184.54	0.672691
g00181	scf.0002	1339663	1372770	-	XP_029994854.1	guanine nucleotide-binding protein G(s) subunit alpha [Sphaeramia orbicularis]	98.69	1.6e-273	22.9777	5.85925	9.58858	4.88044	1.58072	6.25195	4.77798	5.29639	78.075	0.901996	ovary
g00182	scf.0002	1387017	1429533	+	XP_044066352.1	piezo-type mechanosensitive ion channel component 2 [Siniperca chuatsi]	74.77	0	0	0.951454	0.049819	0	0	0	0	0	1.15738	0.89186
g00183	scf.0002	1430762	1435398	-	XP_031147646.2	piggyBac transposable element-derived protein 4-like [Sander lucioperca]	61.84	1.69e-278	15.3042	2.99604	0.756607	0.366001	0.099137	0.413433	0	0	5.45984	0.91758	brain
g00184	scf.0002	1466305	1471786	+	CAG6021220.1	unnamed protein product [Menidia menidia]	91.85	2.18e-115	26.6956	39.1969	40.2482	100.676	38.3929	48.713	31.1975	67.1288	116.14	0.577826
g00185	scf.0002	1475269	1479557	-	XP_044066356.1	lipopolysaccharide-binding protein [Siniperca chuatsi]	62.67	1.34e-145	1.2656	6.7924	55.8684	18.3409	9.77268	36.6457	3.13815	1.14671	1.16504	0.824885
g00186	scf.0002	1486460	1488783	-	XP_041858877.1	vesicular inhibitory amino acid transporter-like [Melanotaenia boesemani]	94.25	0	23.8277	26.2704	0	0	0	0	0	0	0.254831	0.88541	eye
g00187	scf.0002	1500269	1508288	+	XP_044208683.1	actin-related protein 5 [Thunnus albacares]	86.01	0	2.8064	2.99338	2.74518	1.51714	0.615961	1.86863	0.924796	0.59509	10.3795	0.830597
g00188	scf.0002	1517387	1517734	+	XP_033484306.1	NADH dehydrogenase [ubiquinone]	94.87	2.11e-19	44.7571	441.743	177.309	0	0	0	0	0	0	0.937162	eye
g00189	scf.0002	1521769	1529658	-	XP_033485495.1	LOW QUALITY PROTEIN: serine hydroxymethyltransferase, mitochondrial-like [Epinephelus lanceolatus]	89.66	0	1.86065	4.79025	0	18.9507	51.1399	17.3802	131.333	0	0	0.910417	liver
g00190	scf.0002	1531235	1536098	-	XP_037540232.1	neurexophilin-2-like [Nematolebias whitei]	83.39	7.3e-185	4.59353	1.79648	0	0	0.257451	0	0	0	0.262016	0.936978
g00191	scf.0002	1543774	1546641	-	XP_024149336.1	SH3 and cysteine-rich domain-containing protein 3 [Oryzias melastigma]	88.89	2.43e-213	0	8.41833	8.28802	49.6238	0	0.517847	0	55.0554	0	0.848226
g00192	scf.0002	1554408	1566733	+	XP_008287480.1	PREDICTED: methyl-CpG-binding domain protein 5-like [Stegastes partitus]	77.08	0	7.69277	3.1432	2.32596	0.734218	0.348075	1.38064	0.776914	0.751333	1.98835	0.81397
g00193	scf.0002	1573085	1590624	+	XP_022597355.1	kinesin heavy chain-like [Seriola dumerili]	89.87	0	147.702	11.6686	0	0.362408	0	0.820912	0	0	0.058682	0.989074	brain
g00194	scf.0002	1623479	1640293	+	XP_041860571.1	uncharacterized protein LOC121652088 [Melanotaenia boesemani]	68.08	0	0.666096	3.91138	1.54487	0.49647	0.257444	0.137061	0.128668	0.550357	0.059478	0.877267
g00195	scf.0002	1647837	1656060	+	XP_041861016.1	protein-glutamine gamma-glutamyltransferase 2-like [Melanotaenia boesemani]	73.18	0	39.6264	2.79018	2.12019	0.648533	0	0	0	2.44586	1.51649	0.969966	brain
g00196	scf.0002	1658085	1658964	-	XP_041861017.1	DELTA-sagatoxin-Srs1a-like [Melanotaenia boesemani]	78.53	4.99e-94	0	0	0	2.87027	31.1174	0	0	0	690.465	0.993847	ovary
g00197	scf.0002	1665894	1670394	-	XP_045911279.1	kelch-like protein 10 [Micropterus dolomieu]	61.37	1.1e-257	1.0202	0	0.066047	0	0	0	0	0	0	0.991908
g00198	scf.0002	1679618	1683208	-	XP_045911279.1	kelch-like protein 10 [Micropterus dolomieu]	64.14	7.02e-266	0.306965	0	0	0	0	0	0	0	0.071389	0.97093
g00199	scf.0002	1686810	1697726	-	XP_029974395.1	regulation of nuclear pre-mRNA domain-containing protein 1B [Salarias fasciatus]	95.73	3.36e-210	5.82524	2.17145	4.5774	1.91511	0.856757	3.37616	1.02682	1.13293	26.0612	0.899842	ovary
g00200	scf.0002	1704133	1708552	+	XP_007553500.1	PREDICTED: taste receptor type 1 member 2 [Poecilia formosa]	80.78	0	0	0	0	0	0	0	0.341316	0	0.02672	0.990214
g00201	scf.0002	1714296	1714886	-	XP_044208321.1	hairy-related 12 [Thunnus albacares]	73.78	8.78e-73	1.10698	0.635025	0	0	0.289097	0	0	0	0.746316	0.811374
g00202	scf.0002	1719716	1720317	-	XP_033485592.1	transcription factor HES-5-like [Epinephelus lanceolatus]	69.7	9.75e-62	3.83225	0	0	0	0	0	0	0	1.02339	0.966619
g00203	scf.0002	1723067	1723471	+	TKS77347.1	hypothetical protein D9C73_011438 [Collichthys lucidus]	82.56	4.88e-44	1.47338	3.07745	0.223361	0.273282	0.05138	0	0	0	2.81608	0.803511
g00204	scf.0002	1726029	1787869	-	XP_008300482.1	PREDICTED: E3 ubiquitin-protein ligase UBR4 isoform X8 [Stegastes partitus]	92.79	0	19.4488	5.88004	4.11305	4.01388	1.24916	5.13553	3.27164	2.50199	10.6678	0.763269
g00205	scf.0002	1790636	1803215	+	KAI3357283.1	hypothetical protein L3Q82_015736 [Scortum barcoo]	83.92	0	61.6209	39.4575	10.4552	17.2499	6.00046	12.0699	5.47221	7.05215	149.126	0.866406	ovary
g00206	scf.0002	1805329	1808055	-	XP_041859600.1	ERBB receptor feedback inhibitor 1 [Melanotaenia boesemani]	70.56	5.97e-176	43.1611	1.95501	0.561804	2.09393	0.323746	1.13547	43.585	0.318355	2.39875	0.851015	liver
g00207	scf.0002	1823267	1829960	-	XP_038578834.1	putative oxidoreductase YteT isoform X1 [Micropterus salmoides]	82.39	8.81e-260	7.43641	5.55697	2.80336	3.06559	5.57226	5.78228	1.45683	0	8.82738	0.551485
g00208	scf.0002	1830928	1835016	+	XP_027144028.1	transcription initiation factor TFIID subunit 10 [Larimichthys crocea]	92.47	3.57e-110	179.736	222.674	110.794	93.5166	41.469	81.2148	24.9374	29.4556	576.344	0.830006
g00209	scf.0002	1842312	1843403	-	XP_040009902.1	probable G-protein coupled receptor 160 [Xiphias gladius]	56.56	3.63e-124	5.25783	0.669817	47.853	72.6888	4.9287	0	1.04299	0	0	0.897246	anterior gut
g00210	scf.0002	1853590	1857271	+	XP_021471490.1	peptidyl-prolyl cis-trans isomerase H isoform X5 [Oncorhynchus mykiss]	80.21	3.08e-50	32.2117	42.5727	34.3013	32.6215	17.0356	28.8981	0	0	320.776	0.92688	ovary
g00211	scf.0002	1875310	1877302	+	XP_040008122.1	Y-box-binding protein 1 isoform X1 [Xiphias gladius]	95.19	2.51e-188	999.121	435.135	652.633	704.299	420.666	451.811	459.308	1412.84	390.055	0.600712
g00212	scf.0002	1878926	1891758	-	XP_023283181.1	rho guanine nucleotide exchange factor 16 [Seriola lalandi dorsalis]	82.72	0	1.36309	8.13129	24.4491	20.5796	9.48151	2.07976	0	0	32.3457	0.744617
g00213	scf.0002	1897044	1933774	-	XP_037833108.1	espin isoform X3 [Kryptolebias marmoratus]	75.28	0	1.20125	20.5313	0.106287	1.25098	0	0	0	0	0.022335	0.984287	eye
g00214	scf.0002	1947161	1947964	+	XP_040915347.1	transcription factor HES-2.1 [Toxotes jaculatrix]	93.68	9.21e-105	0	0.46922	0	0	0	0	0	0	0	1
g00215	scf.0002	1966977	1967884	+	XP_029974983.1	transcription factor HES-2-like [Salarias fasciatus]	80.69	9.1e-103	0	0.998201	0	0	0	0	0	0	0	1
g00216	scf.0002	1978200	1992176	+	CAG6021254.1	unnamed protein product [Menidia menidia]	85.49	1.65e-108	116.111	37.3731	304.537	18.8854	1.64149	7.15316	0	0	9.22382	0.921853	gill
g00217	scf.0002	2049974	2065471	+	XP_041801986.1	probable G-protein coupled receptor 153 [Chelmon rostratus]	85.99	0	5.93288	1.30548	0.127125	0.129737	0.333186	0.715025	0	0	0.137395	0.942103
g00218	scf.0002	2073450	2074505	-	XP_044066446.1	hairy-related 3 [Siniperca chuatsi]	68.62	9.49e-92	0	0	0	0	0	0	0	0	0
g00219	scf.0002	2084128	2089394	+	XP_044070811.1	synaptonemal complex protein 1 isoform X4 [Siniperca chuatsi]	44.94	4.51e-76	0	0	0	0	0	0	0	0	0.534375	1
g00220	scf.0002	2091400	2093278	+	XP_023181161.1	synaptonemal complex protein 1 isoform X5 [Xiphophorus maculatus]	58.53	1.52e-68	0	0	0	0	0	0	0	0	1.72509	1
g00221	scf.0002	2102204	2133255	-	KAF3860260.1	hypothetical protein F7725_000515 [Dissostichus mawsoni]	55.93	0	0.501599	0.659439	0.458518	1.22726	0.214644	0.073702	0.052449	0	0.036614	0.796603
g00222	scf.0002	2136680	2143529	-	XP_019112227.2	taste receptor type 1 member 1 [Larimichthys crocea]	64.15	0	1.96372	2.87211	1.35662	2.0168	0.450742	0.242794	0.430624	0	0.10435	0.71425
g00223	scf.0002	2145914	2152194	-	XP_041859885.1	protein RER1 isoform X2 [Melanotaenia boesemani]	75.38	6.48e-92	71.2523	108.022	38.2961	53.6535	20.6317	20.7591	23.7675	5.8133	84.4004	0.631356
g00224	scf.0002	2157206	2178039	-	XP_041860938.1	tumor protein p73 isoform X1 [Melanotaenia boesemani]	84.36	0	0.174359	0	2.49348	2.64125	0	0	0	0	0	0.873742
g00225	scf.0002	2184281	2198997	+	XP_047211962.1	WD repeat-containing protein WRAP73 isoform X1 [Girardinichthys multiradiatus]	79.3	3.7e-263	7.70427	39.8124	16.8714	10.4997	5.58261	17.3642	7.29348	3.3743	76.3247	0.822301
g00226	scf.0002	2200993	2204730	-	XP_004554162.1	tumor protein p63-regulated gene 1-like protein [Maylandia zebra]	94.31	6.79e-193	88.4156	13.2984	1.02044	2.97191	1.0944	5.91277	0.423387	16.2299	2.95025	0.937933	brain
g00227	scf.0002	2211122	2215559	+	XP_033970330.1	complement C1q-like protein 2 isoform X2 [Trematomus bernacchii]	65.53	3.99e-81	0	0	0	0	12.7583	0	2.71442	0	0	0.973405	posterior gut
g00228	scf.0002	2230705	2237555	+	XP_015249003.1	PREDICTED: complement C1q tumor necrosis factor-related protein 3-like [Cyprinodon variegatus]	58.86	1.93e-55	0	0	0	2.06698	35.2111	0	0.244236	0	0	0.991795	posterior gut
g00229	scf.0002	2251293	2256043	-	KAG1933728.1	interleukin-1 receptor accessory protein-like 1-A [Pimephales promelas]	35.66	1.14e-74	0.394947	0.093579	0.088951	0	0.020994	0.04846	0	0.051644	0.509976	0.828773
g00230	scf.0002	2263710	2265798	+	XP_007553455.1	PREDICTED: complement C1q-like protein 2 isoform X1 [Poecilia formosa]	68.04	2.87e-35	0	0	0	18.1589	34.4876	0	0	0	0	0.934183	posterior gut
g00231	scf.0002	2275796	2279075	+	XP_047233467.1	uncharacterized protein LOC124875375 [Girardinichthys multiradiatus]	74.45	2.56e-67	0	0	0	0.101826	0.191762	0	0.808231	0	0	0.954594
g00232	scf.0002	2292783	2306613	+	XP_047233467.1	uncharacterized protein LOC124875375 [Girardinichthys multiradiatus]	77.55	3.18e-78	0	0	0	12.9297	47.8979	0	10.7216	0	0	0.938277	posterior gut
g00233	scf.0002	2306726	2309894	+	XP_015823042.1	PREDICTED: complement C1q-like protein 2 isoform X9 [Nothobranchius furzeri]	57.21	2.43e-64	0	0	0	10.1612	8.60932	0	100.289	0	0	0.976605	liver
g00234	scf.0002	2318735	2326407	+	XP_039644877.1	uncharacterized protein LOC120551476 [Perca fluviatilis]	86.36	0	0.063683	0	0.037262	0.402668	0	0	0.026902	0	0.020377	0.953987
g00235	scf.0002	2330008	2330832	-	XP_024858516.1	uncharacterized protein LOC112449922, partial [Kryptolebias marmoratus]	66.24	7.77e-94	0.037077	0.027865	0	0	0	0.041486	0	0	0.033699	0.702788
g00236	scf.0002	2331609	2332487	-	KAE8295999.1	hypothetical protein D5F01_LYC04748 [Larimichthys crocea]	46.12	1.85e-71	0.021336	0	0	0	0	0	0	0	0	1
g00237	scf.0002	2344473	2347739	+	XP_047233467.1	uncharacterized protein LOC124875375 [Girardinichthys multiradiatus]	74.45	2.56e-67	0	0	0	0.130777	0.18056	0	0.64752	0	0	0.939898
g00238	scf.0002	2365105	2366566	+	XP_047233467.1	uncharacterized protein LOC124875375 [Girardinichthys multiradiatus]	77.54	1.48e-69	0	0	0	13.435	27.7663	0	1.12604	0	0	0.934449	posterior gut
g00239	scf.0002	2387985	2390756	+	XP_016527639.1	PREDICTED: complement C1q-like protein 2 isoform X2 [Poecilia formosa]	76.3	8.26e-67	0	0	0	7.47066	32.8805	0	3.38419	0	0	0.958734	posterior gut
g00240	scf.0002	2407444	2408507	+	XP_030266617.1	complement C1q tumor necrosis factor-related protein 3-like isoform X2 [Sparus aurata]	66.67	1.55e-56	0	0	0	1.25939	4.16019	0	0	0	0.247234	0.954731
g00241	scf.0002	2421851	2424202	+	XP_034551301.1	complement C1q-like protein 2 [Notolabrus celidotus]	76.47	1.88e-65	0	0	0	13.3303	38.9581	0	0.191184	0	0	0.956615	posterior gut
g00242	scf.0002	2446558	2452019	-	XP_022527648.1	LOW QUALITY PROTEIN: mucin-5AC-like [Astyanax mexicanus]	47.76	6.85e-59	0.071097	0	0.036017	0.12779	0.040534	0.015437	0	0	0.023065	0.817914
g00243	scf.0002	2454518	2456047	+	XP_047233467.1	uncharacterized protein LOC124875375 [Girardinichthys multiradiatus]	75.18	5.8e-65	0	0	0	1.10535	5.82477	0	40.2146	0	0	0.978459	liver
g00244	scf.0002	2478995	2480963	+	TDH10664.1	hypothetical protein EPR50_G00078290 [Perca flavescens]	76.64	8.45e-71	0	0	0	2.92294	9.12068	0	0.045325	0	0	0.95932
g00245	scf.0002	2489597	2511239	+	PWA30914.1	hypothetical protein CCH79_00010615, partial [Gambusia affinis]	55.46	1.72e-63	0.398644	0	0	9.62126	30.5444	0	288.053	0	0	0.982397	liver
g00246	scf.0002	2520329	2536536	+	XP_013873351.1	PREDICTED: complement C1q tumor necrosis factor-related protein 3-like [Austrofundulus limnaeus]	67.55	8.87e-69	0	0	0	11.8112	49.4827	0	0	0	0	0.970163	posterior gut
g00247	scf.0002	2547380	2549451	+	XP_015830792.1	PREDICTED: uncharacterized protein LOC107395833 isoform X7 [Nothobranchius furzeri]	68.37	1.51e-34	0	0	0	0	0	0	64.2941	0	0	1	liver
g00248	scf.0002	2554536	2577169	-	XP_035805681.1	histone-lysine N-methyltransferase PRDM16 isoform X4 [Amphiprion ocellaris]	85.32	0	1.95054	0.265676	0.255772	5.40215	0.304081	0.515435	0	0.123025	0.513909	0.9091
g00249	scf.0002	2664364	2673130	-	TMS16736.1	PR domain zinc finger protein 16, partial [Larimichthys crocea]	70.89	5.3e-69	0.21874	0	0	1.59255	0	0.182535	0	0	0	0.968504
g00250	scf.0002	2746031	2750946	+	KAF3854449.1	hypothetical protein F7725_022504, partial [Dissostichus mawsoni]	31.95	1.21e-71	0.562763	0.243256	0.059	0.073623	0	0	0	0.049186	0	0.905585
g00251	scf.0002	2816775	2820202	-	XP_042264936.1	elastase 2 [Thunnus maccoyii]	86.21	1.12e-174	2.21682	0	0.84834	5899.04	73601	12.4799	433.29	0	2.26745	0.989215	posterior gut
g00252	scf.0002	2821142	2823522	+	XP_028266453.1	chymotrypsin-C-like [Parambassis ranga]	83.59	1.93e-175	0	0	0.265518	703.07	5838.93	2.1122	49.2641	0	1.82537	0.983804	posterior gut
g00253	scf.0002	2829209	2831173	-	XP_044066481.1	transmembrane protein 51a [Siniperca chuatsi]	75.82	1.39e-118	2.58565	0.191919	0.459461	0.58079	0.196479	0.97791	0	0.274758	3.64568	0.819411
g00254	scf.0002	2838245	2855513	-	XP_018544478.1	PREDICTED: kazrin-like isoform X1 [Lates calcarifer]	86.8	0	35.2952	26.2744	6.10655	5.01774	3.54405	1.6327	7.54482	4.47112	5.98362	0.785471
g00255	scf.0002	3052206	3056027	-	XP_008273978.1	PREDICTED: PR domain zinc finger protein 2-like [Stegastes partitus]	68.58	0	17.4321	3.33254	0.754699	1.43066	1.11454	2.82776	1.55744	6.25139	8.85112	0.812701
g00256	scf.0002	3089384	3124039	-	XP_008273976.1	PREDICTED: forkhead box protein J3 [Stegastes partitus]	68.58	2.15e-225	1.63112	0	0	0	0	0	0	0	0.557089	0.957308
g00257	scf.0002	3171442	3225282	+	XP_044066579.1	beta-citrylglutamate synthase B [Siniperca chuatsi]	96.53	1.38e-281	8.39746	6.1208	1.1605	0.327754	0.312071	1.77349	0	0.899714	0.389258	0.836504
g00258	scf.0002	3189880	3199561	-	XP_018544525.1	PREDICTED: zinc finger MYND domain-containing protein 12 [Lates calcarifer]	63.02	2.9e-156	0	0	0	0	0	0.29809	0	0	0	1
g00259	scf.0002	3201715	3203211	-	XP_029973958.1	epithelial membrane protein 3-like [Salarias fasciatus]	91.52	1.77e-106	1.50402	1.31223	28.5408	3.96332	0.904019	8.32311	3.10896	0.881177	0.441564	0.910486	gill
g00260	scf.0002	3233487	3254600	+	XP_008273973.1	PREDICTED: coiled-coil domain-containing protein 30-like [Stegastes partitus]	61.75	0	2.43524	1.41806	0.829963	0.802641	0.907903	0.716254	0	0.471978	1.69407	0.648861
g00261	scf.0002	3259808	3268384	-	XP_035512390.1	zinc finger protein 362b isoform X1 [Morone saxatilis]	93.21	1.35e-305	11.5733	1.27614	1.28967	0.664867	0	2.48228	0.897886	0.369969	2.37183	0.898984	brain
g00262	scf.0002	3300519	3306711	+	XP_041860531.1	uncharacterized protein ttc34 [Melanotaenia boesemani]	75.66	0	2.05012	0	0.071496	0	0.141553	0.576189	0	0	0.435877	0.925302
g00263	scf.0002	3307192	3314797	-	XP_013873312.1	PREDICTED: 5-aminolevulinate synthase, erythroid-specific, mitochondrial-like [Austrofundulus limnaeus]	83.87	0	52.7036	3.28185	109.564	11.4415	2.60285	724.144	154.468	6.20187	1.88339	0.940939	kidney
g00264	scf.0002	3320679	3348737	+	XP_035512369.1	N-terminal EF-hand calcium-binding protein 1-like [Morone saxatilis]	91.43	5.97e-231	212.009	34.7106	0	0.420735	0	0.564433	0	0	1.60297	0.978009	brain
g00265	scf.0002	3360597	3367699	+	XP_022597358.1	large neutral amino acids transporter small subunit 1-like isoform X1 [Seriola dumerili]	91.59	0	77.2263	25.6756	0.053848	0.402716	0.218841	0.367051	0	0	3.36461	0.951308	brain
g00266	scf.0002	3375133	3384804	-	XP_041802406.1	thymocyte selection-associated high mobility group box protein TOX-like isoform X3 [Chelmon rostratus]	95.26	2.97e-179	8.74801	1.82535	0.703252	0.630884	0	1.71885	0.159509	0.166544	0.174109	0.923147
g00267	scf.0002	3506588	3519039	-	CAG6021347.1	unnamed protein product [Menidia menidia]	86.71	0	18.1463	3.23842	2.59387	5.11583	0.961699	2.77432	1.82188	0.699535	3.68182	0.856119	brain
g00268	scf.0002	3550405	3566696	+	XP_033483829.1	phosphatase and actin regulator 3a isoform X2 [Epinephelus lanceolatus]	85.1	8.52e-313	30.7792	28.4208	0.567062	2.96231	0.118931	0.137919	0	0	15.2904	0.807104
g00269	scf.0002	3570334	3595101	-	KAI3356815.1	hypothetical protein L3Q82_003476 [Scortum barcoo]	68.88	4.29e-255	4.42241	1.84753	0.887662	1.10629	0.594749	0.937455	0.039784	1.84417	8.27259	0.823513
g00270	scf.0002	3597552	3600944	+	XP_040922335.1	uncharacterized protein fam217ba [Toxotes jaculatrix]	81.09	8.03e-308	123.641	12.0328	2.42221	0.55327	0.525849	3.8386	0.927282	1.21353	8.30726	0.969851	brain
g00271	scf.0002	3602783	3617162	-	XP_008273994.1	PREDICTED: probable tubulin polyglutamylase TTLL9 [Stegastes partitus]	80.75	3.16e-253	1.20435	0	0	0	0	5.63263	0	0	0.294666	0.966734
g00272	scf.0002	3620493	3624262	+	CAG6021341.1	unnamed protein product [Menidia menidia]	70.92	8.14e-57	0	0.29635	0.301832	0.47957	0	0.392328	0	0	0	0.741823
g00273	scf.0002	3693054	3721278	+	XP_022062252.1	band 4.1-like protein 1 isoform X2 [Acanthochromis polyacanthus]	75.73	0	22.2269	2.19503	0	0.184152	0.331513	0	0	0	0.505127	0.981915	brain
g00274	scf.0002	3727303	3815557	-	XP_042266083.1	contactin-4 isoform X2 [Thunnus maccoyii]	87.65	0	15.934	16.7681	0.206429	0.152818	0	0.225045	0	0	12.8481	0.781084
g00275	scf.0002	3940207	3982814	-	XP_029974099.1	neural cell adhesion molecule L1-like protein isoform X5 [Salarias fasciatus]	63.45	0	8.4357	6.99794	16.9799	10.8981	2.75002	0.436186	0	0.196924	6.1653	0.735862
g00276	scf.0002	4037266	4074171	+	XP_008289193.1	PREDICTED: contactin-3-like [Stegastes partitus]	94.08	0	1.30912	0	0	0	0	0	0	0	0	1
g00277	scf.0002	4087280	4099785	+	XP_042266156.1	exosome component 10 [Thunnus maccoyii]	80.84	0	28.4156	33.0288	19.5614	19.5178	11.8514	18.9398	13.0403	7.0733	223.093	0.915154	ovary
g00278	scf.0002	4104369	4109184	+	XP_024149873.1	spermidine synthase [Oryzias melastigma]	84.15	6.43e-173	40.341	24.1058	20.731	13.9859	3.73505	10.7711	7.38027	2.77805	209.857	0.926242	ovary
g00279	scf.0002	4116704	4117288	+	XP_026224416.1	cortistatin [Anabas testudineus]	98.18	1.54e-67	44.0959	16.2695	0	0	0	0	0	0	0	0.95388	brain
g00280	scf.0002	4139049	4144946	+	XP_041860091.1	mannan-binding lectin serine protease 2 [Melanotaenia boesemani]	85.42	1.64e-194	0	0	1.1601	1.63215	0	0	25.1444	0.45876	0	0.983838	liver
g00281	scf.0002	4148061	4153530	-	XP_037540175.1	DNA fragmentation factor subunit alpha [Nematolebias whitei]	78.37	1.14e-167	4.37726	2.12578	17.1727	15.5804	1.91636	4.86283	0.984575	0.304191	85.6215	0.930911	ovary
g00282	scf.0002	4160803	4202760	+	XP_040916102.1	peroxisomal membrane protein PEX14 isoform X2 [Toxotes jaculatrix]	65.83	1.49e-128	29.0097	9.35829	6.18552	7.56244	3.91402	6.1564	4.56347	2.79889	39.0794	0.77754
g00283	scf.0002	4228542	4258816	-	XP_018521427.1	PREDICTED: zinc finger protein castor homolog 1 isoform X6 [Lates calcarifer]	89.69	0	0.633067	12.205	2.52028	2.57972	1.27599	0.279155	0.291991	3.98353	0.393408	0.877539	eye
g00284	scf.0002	4464958	4471347	+	XP_035511790.1	TAR DNA binding protein, like isoform X1 [Morone saxatilis]	96.94	3.17e-270	165.028	90.4428	37.5641	49.0772	23.3867	32.654	22.2719	24.4326	149.441	0.674851
g00285	scf.0002	4475300	4481961	-	XP_046253875.1	6-phosphogluconate dehydrogenase, decarboxylating [Scatophagus argus]	95.65	0	75.3058	37.8425	123.181	130.693	19.6139	45.7782	9.72203	1.66257	98.6487	0.606182
g00286	scf.0002	4491021	4548146	-	CAG6021327.1	unnamed protein product [Menidia menidia]	85.15	0	47.0161	12.287	0.53915	1.70585	0.392248	0.721638	0.292168	1.36032	5.14907	0.94032	brain
g00287	scf.0002	4551245	4568446	-	XP_008280809.1	PREDICTED: ubiquitin conjugation factor E4 B isoform X1 [Stegastes partitus]	89.85	0	68.0518	87.8901	52.1102	23.1587	14.9564	37.1392	17.9408	20.6342	69.4728	0.568404
g00288	scf.0002	4577506	4583970	-	XP_040908334.1	nicotinamide/nicotinic acid mononucleotide adenylyltransferase 1-like [Toxotes jaculatrix]	67.39	2.48e-221	8.18084	12.0157	33.3331	24.7208	5.1237	11.0568	2.03162	9.17433	33.3148	0.603927
g00289	scf.0002	4586626	4588033	+	XP_041860999.1	protein LZIC [Melanotaenia boesemani]	95.42	4.72e-90	36.9319	30.5626	14.4373	24.9791	8.84014	12.4918	7.20653	3.6441	78.524	0.778581
g00290	scf.0002	4600150	4617029	-	XP_029975133.1	calsyntenin-1 isoform X2 [Salarias fasciatus]	96.7	0	80.4002	6.73795	1.30857	6.47619	2.1481	1.81593	0.115334	0.451697	4.42594	0.963496	brain
g00291	scf.0002	4672797	4673430	-	XP_030279376.1	beta-catenin-interacting protein 1 isoform X1 [Sparus aurata]	97.22	9.51e-42	40.2923	2.51602	2.34642	14.3782	3.12456	3.84323	0.941524	5.28777	18.4133	0.842243
g00292	scf.0002	4691120	4709543	-	CAG6021318.1	unnamed protein product [Menidia menidia]	86.93	0	3.4513	0.39516	5.33711	1.40988	0.906785	20.0476	0.516477	0	0.354715	0.922862	kidney
g00293	scf.0002	4717285	4729361	-	XP_041859646.1	transmembrane protein 201 [Melanotaenia boesemani]	76.74	0	7.62224	2.61201	1.73039	1.01489	0.656036	1.71343	0.703428	1.14926	5.82249	0.747418
g00294	scf.0002	4732273	4735519	+	AVP26899.1	foxl2 [Symphysodon haraldi]	64.36	2.38e-106	0	0	18.3304	0.996977	0	0	0	0	0.692052	0.988482	gill
g00295	scf.0002	4790145	4791381	+	XP_041860994.1	hairy-related 9 isoform X1 [Melanotaenia boesemani]	92.15	9.17e-175	5.26288	1.9128	11.2311	8.48082	0.452144	2.3798	0.541919	2.58942	1.00394	0.748202
g00296	scf.0002	4880792	4887735	+	XP_023133265.1	PGC-1 and ERR-induced regulator in muscle protein 1 [Amphiprion ocellaris]	50.25	0	0.157138	0.045416	0.715189	0.64673	0	0	0	2.01049	0	0.902731
g00297	scf.0002	4890046	4901421	-	XP_040913365.1	probable pleckstrin homology domain-containing family N member 1 isoform X2 [Toxotes jaculatrix]	84.91	0	1.51463	1.39838	15.3608	7.06055	1.22371	0	1.89724	0.946788	2.94742	0.861753	gill
g00298	scf.0002	4911098	4922806	-	XP_034552530.1	kelch-like protein 17 isoform X3 [Notolabrus celidotus]	98.68	0	11.8369	1.07724	0.230751	0.376189	0	0.451393	0	0	0.554411	0.971593	brain
g00299	scf.0002	4924438	4945016	+	XP_035798687.1	nucleolar complex protein 2 homolog [Amphiprion ocellaris]	75.49	0	32.5037	23.9883	23.3522	24.1611	11.6283	24.8392	11.4894	14.6927	179.793	0.884134	ovary
g00300	scf.0002	4947678	4985752	-	XP_047462751.1	sterile alpha motif domain-containing protein 11 isoform X3 [Mugil cephalus]	89.45	0	1.99403	3.95743	0.264839	0	0	0	0	0.101433	0.088317	0.922658
g00301	scf.0002	5070161	5070331	+	TKS77478.1	hypothetical protein D9C73_011569 [Collichthys lucidus]	96.43	2.03e-29	63.2613	181.752	68.7336	40.2749	11.802	25.6585	11.9711	4.48102	4.69113	0.841217
g00302	scf.0002	5072148	5074102	-	XP_023685576.1	arginine-glutamic acid dipeptide repeats protein-like isoform X2 [Paramormyrops kingsleyae]	87.36	1.43e-215	11.2412	2.08502	1.80708	1.5475	0.555579	0.578248	1.47073	0.942587	0.607407	0.893315	brain
g00303	scf.0002	5075503	5148622	-	XP_035761462.1	arginine-glutamic acid dipeptide repeats protein [Neolamprologus brichardi]	83.91	0	8.10793	1.40162	0.600409	0.820018	0.182845	0.706488	1.03773	0.953875	0.55972	0.903448
g00304	scf.0002	5204273	5209920	-	QNL35800.1	Alpha-enolase, partial [Etroplus suratensis]	97.22	0	1338.61	1746.94	284.479	374.376	87.3561	245.694	10.1677	346.557	371.337	0.781148
g00305	scf.0002	5220626	5225684	+	XP_008294025.1	PREDICTED: carbonic anhydrase 6 [Stegastes partitus]	85.27	0	2.80816	4.31621	22.8861	51.0315	4.80507	6.81452	0.697611	8.28543	51.2556	0.752113
g00306	scf.0002	5226134	5236413	-	CAG6021304.1	unnamed protein product [Menidia menidia]	87.92	8.49e-313	0	0	0.136658	1.37039	12.5547	0.676184	0.300658	0	0	0.975269	posterior gut
g00307	scf.0002	5243912	5252322	-	XP_041859352.1	G-protein coupled receptor 157 [Melanotaenia boesemani]	80.24	6.55e-181	1.71671	0.955728	1.22537	3.87306	1.13594	2.56635	0.646458	2.71528	20.604	0.91	ovary
g00308	scf.0002	5282621	5284901	+	XP_024148663.1	SPRY domain-containing SOCS box protein 1 [Oryzias melastigma]	98.53	1.57e-201	16.4379	9.64352	5.73003	8.45015	2.9084	7.20097	1.76475	1.10991	82.9738	0.919785	ovary
g00309	scf.0002	5292616	5300187	+	XP_022597360.1	solute carrier family 25 member 33 [Seriola dumerili]	94.57	1.75e-209	32.7256	115.841	21.5181	34.8096	12.6977	67.1123	48.5157	20.4594	166.875	0.735072
g00310	scf.0002	5311627	5314384	+	RVE70412.1	hypothetical protein OJAV_G00064470 [Oryzias javanicus]	91.52	2.07e-264	16.1946	11.3448	8.69849	9.85929	3.37018	9.16779	9.84035	4.30636	11.7345	0.472649
g00311	scf.0002	5317932	5321565	-	XP_018521561.1	PREDICTED: emerin [Lates calcarifer]	56.99	1.52e-56	46.9245	30.9039	28.0283	36.983	10.3608	37.4378	8.11773	4.33233	91.4488	0.722401
g00312	scf.0002	5328310	5330897	-	XP_041860179.1	deoxyribonuclease I-like 1-like [Melanotaenia boesemani]	85.42	9.66e-182	0	10.7767	0	0.640016	0	0.465374	21.6961	0	0	0.931542	liver
g00313	scf.0002	5332846	5337218	-	XP_041860232.1	TRAF3-interacting JNK-activating modulator [Melanotaenia boesemani]	60.21	7.57e-209	3.73061	0.625746	27.1163	5.06401	4.14796	77.9849	9.06087	1.50185	0.46956	0.917104	kidney
g00314	scf.0002	5340809	5345512	+	XP_030589288.1	ATP synthase F(0) complex subunit B1, mitochondrial [Archocentrus centrarchus]	88.1	5.96e-150	1158.04	1715.54	517.614	620.601	346.215	372.489	236.395	686.584	491.895	0.677227
g00315	scf.0002	5346631	5359642	+	XP_023283291.1	epidermal growth factor receptor kinase substrate 8-like protein 3 [Seriola lalandi dorsalis]	58.15	7.42e-262	0.427239	0.948233	0.275978	47.2586	32.0618	16.1363	0.023329	0	0	0.868085	anterior gut
g00316	scf.0002	5360289	5366165	-	XP_035513205.1	glutathione S-transferase Mu 3-like isoform X1 [Morone saxatilis]	89.04	2.66e-148	255.927	1221.19	166.278	253.989	265.365	228.241	79.9067	40.4801	728.922	0.793326
g00317	scf.0002	5373016	5396806	-	XP_041860228.1	AMP deaminase 2 isoform X1 [Melanotaenia boesemani]	93.68	0	96.2474	46.978	0.73784	1.65745	0.078219	1.71222	0	0.625941	2.42159	0.929594	brain
g00318	scf.0002	5407631	5412830	+	XP_024149828.1	guanine nucleotide-binding protein G(t) subunit alpha-2 [Oryzias melastigma]	96.57	6.39e-242	0.50006	1061.63	0.538001	0	0.142671	0.499186	0	0	0.962848	0.999689	eye
g00319	scf.0002	5417240	5423519	-	XP_043894824.1	guanine nucleotide-binding protein G(i) subunit alpha [Solea senegalensis]	94.86	2.08e-172	11.8846	17.3191	15.2554	24.8934	9.47918	40.0083	1.8071	1.71314	38.0387	0.623857
g00320	scf.0002	5441737	5443149	-	XP_041858892.1	G-protein coupled receptor 61 [Melanotaenia boesemani]	91.28	3.74e-306	2.5318	0.859915	2.33156	0.109505	0.096281	0.100816	0.021608	0	0.332432	0.809814
g00321	scf.0002	5469899	5471425	+	XP_003444971.1	amphoterin-induced protein 1 [Oreochromis niloticus]	84.05	8.72e-315	17.6595	2.68398	0.0274	0.432033	0.015782	0.0577	0	0	0.09255	0.976575	brain
g00322	scf.0002	5484815	5488623	-	XP_010739068.1	synaptophysin-like protein 1 [Larimichthys crocea]	80.74	4.92e-145	4.56116	0.660371	12.1437	52.4062	7.19335	14.9032	3.90637	16.6087	64.7578	0.783071
g00323	scf.0002	5495497	5508588	+	XP_022597256.1	sortilin-like [Seriola dumerili]	86.83	0	31.5216	7.91811	11.714	16.0994	1.53375	10.9164	0.369393	7.66497	9.48054	0.739478
g00324	scf.0002	5506771	5508895	-	XP_044065568.1	neugrin [Siniperca chuatsi]	61.54	8.49e-110	25.9871	43.3829	25.5651	19.9205	7.8908	13.293	5.41737	4.49981	116.629	0.843567
g00325	scf.0002	5514986	5525289	+	XP_040008408.1	nuclear transcription factor Y, alpha, like isoform X5 [Xiphias gladius]	91.16	1.36e-202	33.5247	16.2223	4.74688	9.70428	3.13245	7.49338	6.48472	2.54462	15.1003	0.756042
g00326	scf.0002	5542969	5557971	+	XP_029290975.1	S-adenosylhomocysteine hydrolase-like protein 1 isoform X2 [Cottoperca gobio]	98.5	3.02e-279	90.013	4.16159	0.777546	1.10078	0.492463	0	0	0.283882	1.29762	0.988732	brain
g00327	scf.0002	5559925	5566433	+	CAG6021283.1	unnamed protein product [Menidia menidia]	88.88	0	26.5353	10.4156	1.00205	26.3236	10.5527	1.3591	0	11.5723	4.09928	0.692274
g00328	scf.0002	5570932	5580308	+	TKS77509.1	Potassium voltage-gated channel subfamily C member 1 NGK2 [Collichthys lucidus]	86.52	1.75e-110	3.92433	0	0	0	0	0	0	0	0	1
g00329	scf.0002	5590880	5597061	+	TKS77510.1	Potassium voltage-gated channel subfamily C member 4 KSHIIIC [Collichthys lucidus]	89.57	1.27e-243	5.91388	0.217632	0	0.146819	0.441076	0	0	0.173058	0.55254	0.967637
g00330	scf.0002	5630067	5645190	-	XP_029994585.1	sodium-dependent neutral amino acid transporter SLC6A17 [Sphaeramia orbicularis]	91.74	0	46.5356	0.584384	0.166421	0.039899	0	0	0	0	0	0.997876	brain
g00331	scf.0002	5669248	5674471	+	CAG6021280.1	unnamed protein product [Menidia menidia]	86.18	5.57e-223	0	0	0	0	0	0	0	0	0
g00332	scf.0002	5680524	5683094	+	XP_023148280.1	RNA-binding protein 15 [Amphiprion ocellaris]	87.33	0	4.65273	3.02983	1.85273	0.742761	0.496195	2.79215	1.24315	0.730308	1.09587	0.678065
g00333	scf.0002	5693655	5709755	-	XP_003444978.1	monocarboxylate transporter 5 [Oreochromis niloticus]	84.52	0	3.85185	0.128212	0	0	0	7.00523	0	0.196769	0	0.925469
g00334	scf.0002	5725145	5730234	-	XP_022071072.1	ragulator complex protein LAMTOR5 [Acanthochromis polyacanthus]	94.37	8.05e-40	119.25	127.661	86.962	91.5513	22.1176	56.3567	17.3989	21.258	112.086	0.484003
g00335	scf.0002	5733163	5734187	+	XP_015822946.1	PREDICTED: prokineticin-1 [Nothobranchius furzeri]	92.54	9.13e-41	0	0	0	0.34919	1.65053	0	0	0	0	0.973555
g00336	scf.0002	5743499	5752694	-	XP_008294534.1	PREDICTED: zinc finger protein 335 [Stegastes partitus]	83.05	0	10.2919	7.79952	3.99899	3.41575	1.29801	3.23301	2.87399	3.10718	13.4148	0.664378
g00337	scf.0002	5761867	5765363	-	XP_041801071.1	matrix metalloproteinase-9 [Chelmon rostratus]	78.97	0	1.48735	1.2092	145.606	4.26157	9.42307	24.8997	0	0	18.9429	0.948299	gill
g00338	scf.0002	5780949	5784445	-	XP_041858790.1	adenosine receptor A1b [Melanotaenia boesemani]	90.48	8.3e-230	15.6783	0.492233	0	0.132183	1.35042	0	0	0.110645	0	0.983373	brain
g00339	scf.0002	5821039	5833757	-	CAG6021385.1	unnamed protein product [Menidia menidia]	83.86	0	16.8687	27.2899	19.8682	23.6549	11.8177	20.0181	7.23576	1.61403	64.0181	0.749354
g00340	scf.0002	5834845	5835273	-	KAG1932777.1	hypothetical protein F2P79_020923 [Pimephales promelas]	56.76	3.96e-35	0	0.325428	0.270482	0.445137	0.233311	0	0.374608	0	0.641636	0.678758
g00341	scf.0002	5844171	5853552	+	XP_044208527.1	5' exonuclease Apollo [Thunnus albacares]	66.46	7.41e-285	13.4579	3.46083	3.72018	4.39	1.70649	5.20242	0.289277	0.221932	55.5219	0.926945	ovary
g00342	scf.0003	3	12122	+	XP_018535976.1	PREDICTED: RUN and SH3 domain-containing protein 1 isoform X2 [Lates calcarifer]	74.63	0	35.0846	5.29296	0.547991	1.08245	0.979959	1.57438	0.645334	3.2432	13.4946	0.9043	brain
g00343	scf.0003	21115	28854	-	XP_018535970.1	PREDICTED: histone-lysine N-methyltransferase ASH1L isoform X1 [Lates calcarifer]	77.6	0	34.4794	6.30019	2.82384	3.66474	0.630573	5.60362	4.10807	16.3214	0.61673	0.854735	brain
g00344	scf.0003	30155	35886	-	XP_047454880.1	histone-lysine N-methyltransferase ASH1L-like isoform X2 [Mugil cephalus]	74.45	5.97e-98	15.7686	0.707263	0.382641	1.4459	0	2.86346	1.8769	9.57416	0.784072	0.86021	brain
g00345	scf.0003	51107	57637	+	AFO64923.1	mitochondrial 28S ribosomal protein S29 [Oplegnathus fasciatus]	74.72	8.05e-183	75.3445	132.536	47.737	33.6502	19.6194	25.8639	28.1602	14.662	187.046	0.747674
g00346	scf.0003	60476	70118	+	XP_018535968.1	PREDICTED: glucosylceramidase [Lates calcarifer]	83.23	0	10.3324	5.05782	13.5107	11.5481	5.14025	9.4365	5.22643	0.766812	7.85539	0.487781
g00347	scf.0003	71556	80358	-	XP_035479208.1	E3 ubiquitin-protein ligase RNF115 [Scophthalmus maximus]	79.41	4.4e-185	41.3087	18.7243	15.5848	15.5382	5.92708	16.3504	7.37134	4.12169	23.6567	0.675388
g00348	scf.0003	82495	86212	+	XP_022065010.1	DNA-directed RNA polymerase III subunit RPC3 [Acanthochromis polyacanthus]	88.97	0	26.8402	22.7025	22.5175	17.0454	10.4447	16.9351	11.116	11.583	52.211	0.666774
g00349	scf.0003	86864	110122	-	XP_022612198.1	integrin alpha-10 [Seriola dumerili]	88.91	0	2.81293	1.28754	4.86588	1.21597	0.250355	0.241701	0	0.843683	0.297549	0.821468
g00350	scf.0003	141523	147477	-	XP_006805005.1	cellular retinoic acid-binding protein 2a [Neolamprologus brichardi]	94.49	8.02e-78	4.7449	119.62	19.2389	23.3801	0	5.80064	6.55573	19.2515	0	0.917477	eye
g00351	scf.0003	160083	160661	-	XP_024123367.1	uncharacterized protein LOC112143546 [Oryzias melastigma]	68.39	5.48e-96	13.8751	15.1134	84.1191	150.321	37.6043	26.9785	20.178	7.79714	5.94299	0.824036
g00352	scf.0003	166648	178634	-	XP_018535958.1	PREDICTED: carbonic anhydrase 14 isoform X1 [Lates calcarifer]	82.74	1.73e-234	92.1455	57.2962	0	0	0.225487	0	0	0	0	0.921969	brain
g00353	scf.0003	188187	190442	+	XP_030250593.1	circadian-associated transcriptional repressor-like [Sparus aurata]	73.88	1.51e-202	12.571	2.18084	0.494275	0.526884	0	3.1383	0.965518	0	1.65016	0.910946	brain
g00354	scf.0003	204917	217499	+	XP_030606651.1	U4/U6 small nuclear ribonucleoprotein Prp3 isoform X2 [Archocentrus centrarchus]	91.61	0	62.3931	66.1891	32.8403	30.262	16.2517	31.3175	15.7607	24.1081	387.352	0.909926	ovary
g00355	scf.0003	219292	264351	+	KAI3361068.1	hypothetical protein L3Q82_013271, partial [Scortum barcoo]	64.71	0	20.6219	23.8288	12.329	5.40048	3.34059	6.59884	3.15924	1.54558	12.7729	0.654994
g00356	scf.0003	291833	327298	+	XP_011483629.1	thrombospondin type-1 domain-containing protein 4 [Oryzias latipes]	82.89	0	0.531242	0.560376	0.127327	2.44133	0.255938	1.17798	1.63987	2.06104	0.884357	0.629396
g00357	scf.0003	352098	355170	+	KAG7237680.1	hypothetical protein INR49_032126 [Caranx melampygus]	94.37	1.25e-231	79.2092	35.2745	0	0.800724	0.183276	0.571973	0	0	0	0.941878	brain
g00358	scf.0003	369924	379464	+	XP_041844606.1	ceramide synthase 2 isoform X2 [Melanotaenia boesemani]	92.93	2.19e-257	38.1675	16.4184	1.85594	12.6781	26.9505	13.358	22.0091	1.13647	39.0797	0.575949
g00359	scf.0003	389216	395196	+	RVE62851.1	hypothetical protein OJAV_G00160190 [Oryzias javanicus]	94.93	4.16e-78	23.8505	12.0813	4.73878	5.44761	2.54945	8.97063	5.71691	5.31763	8.56306	0.720208
g00360	scf.0003	395284	404871	+	XP_018535939.1	PREDICTED: aryl hydrocarbon receptor nuclear translocator-like isoform X7 [Lates calcarifer]	75.41	1.04e-276	15.9986	24.1589	4.80865	5.54415	1.72396	6.79386	4.23121	2.73129	4.20849	0.761785
g00361	scf.0003	414093	426573	+	XP_040899445.1	histone-lysine N-methyltransferase SETDB1-B-like isoform X2 [Toxotes jaculatrix]	82.12	0	31.9815	13.7935	8.78224	3.03178	1.59493	4.23892	3.04042	1.83657	9.94569	0.819176
g00362	scf.0003	439281	448079	+	XP_039885796.1	dual specificity protein kinase CLK2b [Simochromis diagramma]	83.47	1.5e-231	3.30816	4.25568	0	0.156431	0	0	0	48.9761	0.119691	0.97999	muscle
g00363	scf.0003	456257	457770	+	XP_027143281.1	complexin-3-like [Larimichthys crocea]	75.96	2.14e-42	0	1573.18	0.666343	0	0	0.575996	0	0	0.640867	0.99985	eye
g00364	scf.0003	459048	466422	+	XP_041845135.1	cytochrome P450 11B, mitochondrial [Melanotaenia boesemani]	82	0	0	4.95524	0	0	0	0	0.236969	0	0	0.994022
g00365	scf.0003	467241	482272	+	XP_041845136.1	pyruvate kinase PKLR isoform X1 [Melanotaenia boesemani]	91.43	0	5.61254	1.82532	0.309182	38.6586	93.2866	42.4511	219.282	0.080984	292.089	0.828175
g00366	scf.0003	484679	502039	+	XP_018535925.1	PREDICTED: potassium/sodium hyperpolarization-activated cyclic nucleotide-gated channel 2-like [Lates calcarifer]	78.14	0	2.26411	0.245116	0	0	0	0	0	0	0.471251	0.96045
g00367	scf.0003	526919	528327	+	CAG6015315.1	unnamed protein product [Menidia menidia]	73.76	3.89e-209	1.34776	7.38948	15.5914	8.3453	1.2416	3.21834	0	0.080162	0.6824	0.821175
g00368	scf.0003	532925	537926	+	KAG7237670.1	hypothetical protein INR49_032116 [Caranx melampygus]	93.21	0	2.92283	423.82	1.94116	0.746621	0	1.15611	0	0	2.79048	0.997181	eye
g00369	scf.0003	538759	550240	-	XP_046256601.1	KH homology domain-containing protein 4 isoform X3 [Scatophagus argus]	82.2	0	59.8983	109.088	17.1969	8.74042	7.07374	11.9048	8.78417	4.50093	2.72933	0.861547	eye
g00370	scf.0003	556251	557387	-	XP_041844271.1	urotensin-2 receptor [Melanotaenia boesemani]	84.96	5.68e-223	0	0	0.043423	0	0	0	0	0	0	1
g00371	scf.0003	577487	580137	+	KAI3361077.1	hypothetical protein L3Q82_013277 [Scortum barcoo]	87.31	0	0	52.5015	0	0	0	0.094774	0	0	0.296261	0.999069	eye
g00372	scf.0003	583659	611472	+	XP_040900476.1	myosin-10 isoform X2 [Toxotes jaculatrix]	84.57	0	13.8665	3.27367	0.501072	0.97885	0	0.087449	0	0.038154	0.53825	0.951164	brain
g00373	scf.0003	623764	626089	+	XP_047455001.1	mpv17-like protein [Mugil cephalus]	88.04	5.5e-117	0.828011	1.55288	0	0	1.30373	0.655847	0	1.45719	0.204022	0.641892
g00374	scf.0003	629865	635637	+	XP_008290465.1	PREDICTED: 60S ribosomal protein L18 [Stegastes partitus]	95.19	3.85e-121	1365.96	1841.72	4053.19	3632.45	1858.24	2240.04	1163.69	917.082	872.888	0.571569
g00375	scf.0003	639369	641963	+	XP_039972629.1	sphingosine kinase 2 [Xiphias gladius]	88.73	1.44e-160	7.97485	1.37296	1.02107	1.80316	5.04499	2.20379	1.05115	0.75201	1.35531	0.771086
g00376	scf.0003	642942	647506	+	XP_022612212.1	sphingosine kinase 2 [Seriola dumerili]	82.02	0	10.7279	3.2343	2.30109	4.61322	9.60165	5.33323	2.52657	0.908958	2.43917	0.63928
g00377	scf.0003	657403	665295	+	XP_038567222.1	cytohesin-2 [Micropterus salmoides]	96.02	7.28e-280	50.4199	11.1136	4.17155	9.41473	3.99576	4.33436	2.93483	8.10562	102.069	0.884281	ovary
g00378	scf.0003	672102	678496	-	XP_041843996.1	neuronal pentraxin-1 isoform X1 [Melanotaenia boesemani]	76.7	7.23e-304	0	1.18836	0	0	0	0	0	0	0	1
g00379	scf.0003	688851	697807	+	CAG6015292.1	unnamed protein product [Menidia menidia]	88.89	0	33.4754	2.77949	0	0	0.112625	0	0	0	0.717466	0.986521	brain
g00380	scf.0003	702558	706223	-	XP_028281155.1	NADH dehydrogenase [ubiquinone]	84.34	1.5e-48	307.12	663.656	151.16	157.809	75.2696	91.158	72.7152	105.664	252.27	0.7715
g00381	scf.0003	706610	710638	+	XP_018535896.1	PREDICTED: TCF3 fusion partner [Lates calcarifer]	87.94	1.51e-114	62.8349	63.6817	25.642	17.7006	8.46047	22.1411	6.95022	3.22853	182.408	0.855654	ovary
g00382	scf.0003	712609	723608	+	XP_008290470.1	PREDICTED: CCR4-NOT transcription complex subunit 3 isoform X2 [Stegastes partitus]	90.66	0	21.8555	8.17473	3.99757	2.75631	1.62764	4.47567	3.03558	2.33153	27.9983	0.784565
g00383	scf.0003	727017	733260	-	XP_035497323.1	U4/U6 small nuclear ribonucleoprotein Prp31 [Scophthalmus maximus]	96.25	0	146.197	133.542	92.7778	67.1301	36.1605	63.3529	28.8371	35.106	388.648	0.806025
g00384	scf.0003	766241	785904	-	XP_041844576.1	uncharacterized protein lmtk3 isoform X2 [Melanotaenia boesemani]	74.18	0	38.2786	5.19474	0	0.050295	0.026257	0.041184	0	0	0.249974	0.981836	brain
g00385	scf.0003	789478	791434	-	XP_041845049.1	leukocyte receptor cluster member 1 [Melanotaenia boesemani]	84.59	1.03e-141	64.5971	27.2336	22.2526	21.6652	8.97599	25.3188	13.4703	37.3958	73.5445	0.624531
g00386	scf.0003	795277	813124	-	AWO96505.1	Transmembrane channel-like protein [Scophthalmus maximus]	78.8	0	6.04073	3.85145	1.85027	3.53476	3.25414	3.26445	0.481245	0	0.806618	0.647333
g00387	scf.0003	815499	816881	-	XP_020473196.1	40S ribosomal protein S9 [Monopterus albus]	100	6.39e-130	1490.26	1699.55	4375.23	3115.7	1524.53	2734.88	1392.75	1296.83	1368.62	0.582219
g00388	scf.0003	818984	830592	+	XP_041844561.1	RNA binding protein fox-1 homolog 1-like isoform X2 [Melanotaenia boesemani]	80.94	3.95e-203	0	6.28833	1.70797	7.17474	0	0	0	47.822	0	0.960345	muscle
g00389	scf.0003	837467	845796	-	XP_004541736.2	leukocyte receptor cluster member 8 [Maylandia zebra]	70.12	4.57e-314	68.9198	27.1558	5.39992	5.79776	3.72653	6.8288	8.19101	5.54521	5.68178	0.876076	brain
g00390	scf.0003	861635	862555	+	XP_035528246.1	cdc42 effector protein 5 [Morone saxatilis]	68.47	2.63e-130	14.4539	5.25439	67.6911	66.0707	13.509	23.6495	9.21875	6.32106	53.7811	0.644971
g00391	scf.0003	865927	870873	-	XP_044064056.1	glutamate-rich WD repeat-containing protein 1 [Siniperca chuatsi]	84.42	6.37e-242	19.7321	5.29969	10.7864	10.2536	4.114	10.9097	5.67751	3.76321	363.756	0.975761	ovary
g00392	scf.0003	874749	876292	-	XP_045901124.1	uncharacterized protein zgc:174888 [Micropterus dolomieu]	75.34	3.14e-117	8.23304	3.53224	5.56394	6.42081	3.80197	8.67206	1.70577	2.1132	2.84069	0.506869
g00393	scf.0003	879068	888093	-	XP_028281169.1	folliculin [Parambassis ranga]	87.12	0	26.0226	25.1837	21.976	8.97012	4.9844	21.2355	8.39972	8.87075	7.75501	0.484222
g00394	scf.0003	893691	895735	+	XP_047216969.1	leukocyte receptor cluster member 9 isoform X4 [Girardinichthys multiradiatus]	72.28	7.5e-224	2.63939	0.636169	4.06283	3.89565	2.26131	5.4538	2.82582	0.435505	9.99381	0.722197
g00395	scf.0003	902740	922912	+	XP_041844013.1	protein tweety homolog 1 isoform X1 [Melanotaenia boesemani]	76.46	2.49e-282	107.361	39.1698	0.966525	0.673856	0.79282	1.24194	0	0.271246	0	0.9498	brain
g00396	scf.0003	927233	932143	-	XP_022612253.1	josephin-2 [Seriola dumerili]	95.05	1.17e-121	7.63944	2.6453	2.35561	4.03518	1.12682	2.84599	1.79232	2.74453	4.62739	0.637193
g00397	scf.0003	939492	941085	+	XP_034553763.1	ubiquitin-conjugating enzyme E2 S [Notolabrus celidotus]	95.32	1.16e-157	15.2279	21.5729	18.8954	18.0627	6.97878	23.4185	3.0812	2.51339	303.834	0.954847	ovary
g00398	scf.0003	949204	953349	+	XP_040900913.1	protein shisa-7 [Toxotes jaculatrix]	89.44	0	28.7855	0.13371	0	0	0	0	0	0	0	0.999419	brain
g00399	scf.0003	958212	973404	-	XP_039461015.1	uncharacterized protein LOC120435439 [Oreochromis aureus]	50.31	1.99e-136	1.06736	0.20092	0.082347	0.02928	0.095844	0.159808	0.04249	0.125582	0.203661	0.889923
g00400	scf.0003	973696	977157	+	XP_039885867.1	uncharacterized protein si:dkeyp-69b9.6 isoform X1 [Simochromis diagramma]	73.03	0	57.7095	18.1863	5.62471	3.25031	2.18029	6.11344	2.85426	6.75889	1.25154	0.899887	brain
g00401	scf.0003	981921	986090	+	XP_028985948.1	D site albumin promoter binding protein b isoform X4 [Betta splendens]	91.2	6.38e-166	56.1622	119.665	15.012	38.6282	9.93618	11.6121	18.8058	15.6131	4.96572	0.821652
g00402	scf.0003	990473	999858	+	XP_041844981.1	beta-2-glycoprotein 1-like [Melanotaenia boesemani]	87.22	1.91e-244	18.0753	10.5363	1.78634	7.22181	0.366128	0	37.5429	0	0	0.873525	liver
g00403	scf.0003	1002459	1006036	+	XP_041844866.1	transcription factor Sp1 [Melanotaenia boesemani]	69.48	0	19.6585	4.27281	1.19944	0.630665	0.496581	0.27997	0.813825	0.157732	0.267328	0.948379	brain
g00404	scf.0003	1019613	1021112	+	TMS11149.1	Myocardin [Larimichthys crocea]	76.19	2.2e-95	0	0	0	0	0	0	0	48.9723	0.375097	0.999043	muscle
g00405	scf.0003	1021179	1024378	+	XP_035528481.1	myocardin [Morone saxatilis]	77.71	2.21e-253	0.158559	0.300113	0	1.97536	0	0	0	57.2806	0.304193	0.994025	muscle
g00406	scf.0003	1074910	1092718	-	XP_018538152.1	PREDICTED: cytoplasmic phosphatidylinositol transfer protein 1-like isoform X1 [Lates calcarifer]	80.43	4.1e-183	10.4441	0.849492	37.3399	23.7062	8.69518	12.6643	7.73789	0.493738	3.58826	0.771762
g00407	scf.0003	1152096	1184246	+	XP_036929471.1	glutamate receptor ionotropic, NMDA 2D [Acanthopagrus latus]	82.31	0	3.31997	0.115896	0.030678	0	0.021387	0.059859	0	0	0.046056	0.989688
g00408	scf.0003	1203422	1225396	+	XP_020502387.1	protein kinase C alpha type-like [Labrus bergylta]	86.85	0	19.7998	0.717605	0	0	0	0	0	0	0.932669	0.989581	brain
g00409	scf.0003	1234983	1243644	+	XP_041844036.1	voltage-dependent calcium channel gamma-7 subunit [Melanotaenia boesemani]	95.34	4.04e-225	8.26756	1.08539	0	0	0	0	0	0	0	0.98359
g00410	scf.0003	1269583	1276337	+	XP_022612446.1	voltage-dependent calcium channel gamma-4 subunit-like [Seriola dumerili]	86.36	4.62e-265	31.4099	9.23491	0	0	0	0	0	0	0.052097	0.963041	brain
g00411	scf.0003	1282872	1288881	-	XP_041842802.1	voltage-dependent calcium channel gamma-6 subunit [Melanotaenia boesemani]	92.5	7.82e-155	1.55132	2.17233	0	0.668766	1.11698	0	0	18.0003	0	0.961741	muscle
g00412	scf.0003	1299749	1307390	-	XP_041843340.1	U2 small nuclear RNA auxiliary factor 2a isoform X6 [Melanotaenia boesemani]	89.22	4.18e-287	93.7912	29.798	19.412	27.6117	9.16753	27.8041	12.9322	12.8001	63.4078	0.729541
g00413	scf.0003	1311964	1314183	-	XP_022612529.1	coiled-coil domain-containing protein 106-like isoform X1 [Seriola dumerili]	82.22	2.38e-214	43.0737	21.4058	9.16495	12.9798	5.61469	9.92327	4.40923	2.78517	6.74024	0.788087
g00414	scf.0003	1317191	1317520	+	XP_042279854.1	transmembrane protein 238-like isoform X2 [Thunnus maccoyii]	88.99	1.04e-60	0	0	20.0723	12.945	0.229687	0	0	0	0.837199	0.912741	gill
g00415	scf.0003	1318801	1332758	-	XP_041843551.1	C-Jun-amino-terminal kinase-interacting protein 4 isoform X1 [Melanotaenia boesemani]	62.35	0	2.68432	4.10657	31.9315	15.6799	5.44895	20.0486	9.81439	25.069	26.2738	0.572814
g00416	scf.0003	1340063	1340497	-	XP_042346879.1	transmembrane protein 100-like [Plectropomus leopardus]	80.56	8.58e-72	0.881273	15.6319	21.9794	0	0	0	0	0.157645	0.08122	0.904729	gill
g00417	scf.0003	1345144	1348451	+	XP_041842776.1	recoverin 2 [Melanotaenia boesemani]	96.89	5.07e-131	0.443464	625.531	0.238676	0	0	0	0	0	0	0.999864	eye
g00418	scf.0003	1350028	1354127	-	XP_041842888.1	germ cell-specific gene 1-like protein [Melanotaenia boesemani]	94.35	7.22e-247	2.36703	20.7046	0.183315	0	0.134168	0.268045	0.494879	0	0	0.979187	eye
g00419	scf.0003	1357199	1358189	-	XP_030604818.1	ubiquitin-like protein ATG12 [Archocentrus centrarchus]	93.15	4.39e-45	154.179	169.384	90.8099	78.5261	31.7612	45.8235	38.2019	16.8954	342.4	0.771619
g00420	scf.0003	1364828	1376484	+	KAI3361111.1	hypothetical protein L3Q82_013313, partial [Scortum barcoo]	54.03	3.17e-239	22.2598	36.3791	37.9356	27.8493	18.0653	28.8397	51.8379	21.6826	9.03842	0.512785
g00421	scf.0003	1376324	1388847	-	XP_041842881.1	epsin-1 isoform X1 [Melanotaenia boesemani]	87.98	0	16.2019	5.58578	3.18018	7.3806	2.19672	5.28931	2.76774	1.82582	45.0956	0.87685	ovary
g00422	scf.0003	1406355	1409412	+	XP_003450668.1	serine/threonine-protein kinase SBK2 isoform X2 [Oreochromis niloticus]	82.01	2.19e-219	0.290408	11.9339	3.25324	39.2285	0	0.179659	0	193.37	1.01295	0.963865	muscle
g00423	scf.0003	1418910	1421319	+	XP_030013801.1	microfibrillar-associated protein 2-like [Sphaeramia orbicularis]	81.25	3.5e-68	10.5371	75.7901	29.0654	51.0612	26.4415	43.8649	5.17848	22.1131	27.4249	0.64427
g00424	scf.0003	1423160	1427527	-	XP_022056834.1	adaptin ear-binding coat-associated protein 1-like [Acanthochromis polyacanthus]	90.8	1.32e-158	208.244	100.436	0.737021	5.01167	2.64954	2.30691	3.12128	0.925839	137.45	0.848351
g00425	scf.0003	1432481	1433426	-	XP_041844735.1	single-stranded DNA cytosine deaminase [Melanotaenia boesemani]	91.18	1.16e-143	1.42552	2.38612	1.23059	0	0.627511	0	0	0	0	0.827983
g00426	scf.0003	1439212	1440220	-	XP_005798840.1	N-acetyltransferase 14 [Xiphophorus maculatus]	81.65	3.1e-155	35.5379	18.0385	1.1404	2.25457	1.49768	2.76014	0.439995	1.87697	1.74243	0.895356	brain
g00427	scf.0003	1443341	1450501	-	XP_041797818.1	zinc finger protein 850 [Chelmon rostratus]	67.92	0	16.5723	12.6596	5.51379	2.59678	1.34868	2.7731	2.87363	2.48941	11.9583	0.681597
g00428	scf.0003	1454581	1459028	-	XP_040900275.1	uncharacterized protein il11a [Toxotes jaculatrix]	89.34	1.2e-118	0	1.21892	0.21569	0	0	0	0	0.984176	0	0.876954
g00429	scf.0003	1475449	1484573	-	XP_018538203.1	PREDICTED: ras-interacting protein 1 [Lates calcarifer]	86.97	0	3.58422	1.00731	1.53141	1.86166	0.921471	4.19827	2.82879	1.89872	0.962294	0.565419
g00430	scf.0003	1489766	1503020	+	KTG34037.1	hypothetical protein cypCar_00004181 [Cyprinus carpio]	91.3	3.49e-44	1073.61	1370.39	572.159	690.513	292.395	368.236	269.257	895.512	1004.14	0.528802
g00431	scf.0003	1509562	1518565	+	XP_024123581.1	solute carrier family 2, facilitated glucose transporter member 3 [Oryzias melastigma]	90	0	48.03	1.61197	9.4532	10.584	0.677804	4.12124	0	0	1.70661	0.926726	brain
g00432	scf.0003	1539768	1542986	+	CAG6015169.1	unnamed protein product, partial [Menidia menidia]	94.31	1.11e-171	1.24863	1.17791	0	0.742619	0	0	0	0	0	0.807736
g00433	scf.0003	1556130	1566240	+	XP_041844613.1	ephrin type-B receptor 5 isoform X1 [Melanotaenia boesemani]	92.62	0	4.28299	7.99474	0.316861	0	0.323652	0.127669	0	0	0	0.921023
g00434	scf.0003	1579043	1586458	+	CAG6015164.1	unnamed protein product [Menidia menidia]	89.89	0	1.18229	0.097221	38.6686	1.14818	0	0.953148	0	0.048793	0.364887	0.987734	gill
g00435	scf.0003	1594229	1595760	-	XP_003450738.1	gamma-aminobutyric acid receptor-associated protein-like 1 [Oreochromis niloticus]	96.58	1.43e-73	378.483	234.347	190.19	194.18	72.7272	156.95	132.001	310.379	29.8256	0.563851
g00436	scf.0003	1599595	1610179	-	XP_023282125.1	trichohyalin-like isoform X1 [Seriola lalandi dorsalis]	60.95	0	0.823172	1.07943	24.8789	14.7589	3.25872	1.81033	0.570513	2.89223	17.2429	0.786786
g00437	scf.0003	1616005	1617984	+	XP_047217904.1	cation-dependent mannose-6-phosphate receptor [Girardinichthys multiradiatus]	66.78	1.59e-139	30.2737	5.74099	10.4013	23.3431	7.86536	12.8871	8.445	2.0901	124.058	0.898186	ovary
g00438	scf.0003	1623256	1628866	+	XP_041843816.1	polyhomeotic-like protein 1 isoform X2 [Melanotaenia boesemani]	77.67	0	5.13673	2.14325	2.99958	1.17411	0.389601	1.3689	0.47402	0.725504	15.881	0.886565	ovary
g00439	scf.0003	1630282	1634568	-	XP_041843829.1	tyrosine-protein kinase STYK1b [Melanotaenia boesemani]	80.62	9.22e-254	0.822403	1.10485	75.8541	19.3818	0.481764	0.451522	0	0	0.143831	0.96311	gill
g00440	scf.0003	1638119	1641556	-	XP_042278992.1	glutathione S-transferase kappa 1-like [Thunnus maccoyii]	84.43	5.38e-128	42.8317	12.2765	46.122	295.092	35.756	42.4637	49.1927	18.7811	47.9879	0.874864	anterior gut
g00441	scf.0003	1643714	1650088	-	XP_041843820.1	rap1 GTPase-activating protein 2 [Melanotaenia boesemani]	84.48	5.26e-302	3.00059	0	9.1271	3.68557	11.0957	6.07593	16.8617	0.576035	0.264753	0.749241
g00442	scf.0003	1653364	1661732	+	KAE8288941.1	Caspase-2 [Larimichthys crocea]	85.98	3.19e-270	6.20508	6.51339	3.38858	4.50419	1.66949	3.86872	0.860848	1.18112	8.59669	0.590083
g00443	scf.0003	1679175	1699107	+	XP_041843813.1	chloride channel protein 1 [Melanotaenia boesemani]	91.83	0	0.68111	1.17423	0	0.596555	2.90954	0	0	6.34685	0.133052	0.891787
g00444	scf.0003	1707404	1712978	-	XP_023127734.1	protein FAM131B isoform X6 [Amphiprion ocellaris]	80.1	2.37e-222	21.8255	1.66308	0	0	0	0.696244	0	0.474053	1.01463	0.977962	brain
g00445	scf.0003	1744167	1776885	+	KAI3361130.1	hypothetical protein L3Q82_013331 [Scortum barcoo]	55.26	0	6.29719	0.333452	4.23776	1.41409	0.93599	14.1187	1.67503	0.495691	4.63427	0.822722
g00446	scf.0003	1781512	1781845	+	KAE8288947.1	Histone H1.1 H1 VAR.3 Histone H1a [Larimichthys crocea]	64.29	2.86e-25	2.01697	0	11.1093	0	0	15.0246	1.96437	0	0	0.874451	kidney
g00447	scf.0003	1782931	1784683	-	XP_029959057.1	ribosomal RNA small subunit methyltransferase NEP1 [Salarias fasciatus]	94.51	8.91e-165	12.8831	15.501	17.3404	12.5025	6.91033	20.4367	10.0152	4.14903	153.834	0.918957	ovary
g00448	scf.0003	1787274	1792372	+	XP_040900115.1	probable 28S rRNA (cytosine(4447)-C(5))-methyltransferase [Toxotes jaculatrix]	69.73	0	55.9822	30.9559	24.1318	25.1282	11.2542	30.3526	15.6704	16.1607	208.785	0.874491	ovary
g00449	scf.0003	1793218	1795925	+	XP_022071753.1	inhibitor of growth protein 4 isoform X1 [Acanthochromis polyacanthus]	98.61	4.29e-142	57.2241	46.5319	27.7877	30.3327	7.61656	14.7222	6.97078	20.181	198.54	0.866925	ovary
g00450	scf.0003	1800354	1824832	+	XP_039973413.1	condensin complex subunit 1 [Xiphias gladius]	89.08	0	5.1722	9.63911	6.80973	7.89418	3.46316	14.7447	0.373068	0.742402	100.507	0.939259	ovary
g00451	scf.0003	1828843	1829431	+	ACQ57945.1	C-type natriuretic peptide 1 precursor [Anoplopoma fimbria]	93.13	1.16e-81	508.756	103.148	0.254281	0.651991	0	0.742818	0	0.838244	0.424157	0.973941	brain
g00452	scf.0003	1835918	1837841	+	XP_029928950.1	glyceraldehyde-3-phosphate dehydrogenase [Myripristis murdjan]	97.23	1.65e-231	8.78935	2268.44	768.435	3983.13	896.224	749.97	3270.78	89238.9	10.8554	0.983252	muscle
g00453	scf.0003	1846015	1852038	+	TKS82229.1	Intermediate filament family orphan 1 [Collichthys lucidus]	81.6	1.24e-227	22.2473	1.06426	0	0.897996	0	0.168896	0	0.769996	1.27359	0.976544	brain
g00454	scf.0003	1852088	1854204	+	TMS11325.1	Intermediate filament family orphan 1 [Larimichthys crocea]	97.19	9.04e-121	65.292	4.04166	0.659531	1.49166	0	0.668352	0	2.75901	3.88967	0.974136	brain
g00455	scf.0003	1882291	1886076	+	XP_035861973.1	tumor necrosis factor receptor superfamily member 1A isoform X2 [Sander lucioperca]	50.38	4.63e-113	8.48225	0.698507	12.3758	13.1512	6.40135	12.089	1.29561	1.86148	2.21475	0.568304
g00456	scf.0003	1893055	1907462	+	XP_041842751.1	uncharacterized protein plekhg6 isoform X1 [Melanotaenia boesemani]	63.05	0	1.18568	0.099338	13.6533	13.4176	0.098714	2.05474	0	0	0.207659	0.843777
g00457	scf.0003	1908105	1910554	-	CAG6015108.1	unnamed protein product [Menidia menidia]	61.26	1.19e-188	0.371074	0	0.578656	0.243783	0.102442	1.84659	0	0	0.672783	0.866732
g00458	scf.0003	1912966	1922998	+	XP_042279006.1	39S ribosomal protein L51, mitochondrial [Thunnus maccoyii]	90	1.16e-60	184.167	350.134	118.39	103.289	74.3889	74.129	51.177	64.2687	372.474	0.657713
g00459	scf.0003	1928100	1928786	+	XP_005455500.1	synaptobrevin [Oreochromis niloticus]	97.06	3.73e-56	464.381	23.5345	0	0	0	0	0	0	0.20117	0.993611	brain
g00460	scf.0003	1933903	1938489	-	XP_041844032.1	tapasin-related protein [Melanotaenia boesemani]	78.68	2.39e-220	2.20363	0	12.5915	11.7855	4.79862	9.82294	3.37309	0	10.3466	0.579773
g00461	scf.0003	1940816	1947442	-	XP_044063242.1	uncharacterized protein LOC122881292 [Siniperca chuatsi]	72.6	0	0	0	0	8.70565	0	0	203.915	0	0	0.994663	liver
g00462	scf.0003	1950772	1981422	-	KAI3361146.1	hypothetical protein L3Q82_013345 [Scortum barcoo]	44.73	0	0	0	0.041027	2.93487	0	0.120518	43.6287	0	0.026368	0.991053	liver
g00463	scf.0003	1965375	2001634	+	XP_039661683.1	tumor necrosis factor receptor superfamily member 5 [Perca fluviatilis]	52.04	3.33e-97	3.6599	0	1.3387	2.331	0.90038	6.07321	1.06829	0.205853	2.70134	0.748785
g00464	scf.0003	1986185	1990233	-	XP_039973441.1	complement C1s subcomponent-like [Xiphias gladius]	66.43	0	4.83958	0.598415	1.95166	2.26137	0.92529	34.7706	1.63295	1.43981	35.6426	0.83019
g00465	scf.0003	2004391	2023356	-	XP_044216064.1	tyrosine-protein phosphatase non-receptor type 6 isoform X2 [Thunnus albacares]	86.55	0	35.9934	59.9834	26.0908	18.013	67.6509	97.9995	94.7572	0.986478	2.65804	0.609522
g00466	scf.0003	2027965	2047735	-	XP_033496043.1	chromodomain-helicase-DNA-binding protein 4 isoform X3 [Epinephelus lanceolatus]	89.86	0	29.1626	16.7462	2.02907	1.16971	0.357701	3.128	4.3269	4.37892	3.97702	0.845206
g00467	scf.0003	2059123	2061153	+	XP_035498349.1	wingless-type MMTV integration site family, member 4b [Scophthalmus maximus]	98.5	1.26e-248	2.54629	0.297739	0	0	0	0	0	0	0	0.985384
g00468	scf.0003	2063789	2066129	-	XP_015805713.1	PREDICTED: cell division control protein 42 homolog [Nothobranchius furzeri]	98.43	3.19e-133	18.7807	8.12606	54.5055	100.491	32.6074	49.7389	3.99523	0.831224	26.8777	0.756864
g00469	scf.0003	2076553	2089087	+	RVE62751.1	hypothetical protein OJAV_G00161320 [Oryzias javanicus]	84.83	0	407.741	151.302	21.831	20.4919	9.93907	15.3943	11.0477	5.1517	97.7023	0.897956	brain
g00470	scf.0003	2098553	2105320	+	XP_022612416.1	atrophin-1 [Seriola dumerili]	82.22	0	94.3943	2.71007	0.073058	0.186439	0.21472	0.669109	0	0.413803	0.837682	0.99324	brain
g00471	scf.0003	2116385	2118172	-	XP_033497362.1	zinc finger protein 233-like [Epinephelus lanceolatus]	54.95	3.96e-89	6.77798	2.8195	1.62404	2.56324	1.05908	0.974938	0.806663	0.633741	3.25914	0.7466
g00472	scf.0003	2121289	2124434	-	XP_022612392.1	triosephosphate isomerase [Seriola dumerili]	96.36	1.6e-172	1088.07	775.25	370.909	1078.83	366.228	327.159	308.75	28263.4	465.938	0.978855	muscle
g00473	scf.0003	2139132	2152385	+	XP_047453787.1	lysophospholipid acyltransferase 5 isoform X2 [Mugil cephalus]	88.73	0	8.07754	8.58366	1.50973	3.75306	4.37365	4.40283	2.53397	0.54834	12.5679	0.663996
g00474	scf.0003	2158757	2180230	+	XP_036930782.1	calsyntenin-3 isoform X2 [Acanthopagrus latus]	97.64	0	124.185	7.01098	0	0	0.148433	0.245616	0	0	0.521626	0.992021	brain
g00475	scf.0003	2191318	2204060	+	AWO96382.1	putative peroxisomal biogenesis factor 5 isoform 2 [Scophthalmus maximus]	74.32	0	39.7914	124.6	8.69993	8.46419	4.36484	11.9009	13.1551	4.8787	103.366	0.804754
g00476	scf.0003	2206266	2209553	-	XP_038567027.1	guanine nucleotide-binding protein G(I)/G(S)/G(T) subunit beta-3a [Micropterus salmoides]	91.48	3.92e-238	0.876717	56.177	0.499854	2.06193	0	1.62952	0	0	0	0.988723	eye
g00477	scf.0003	2218166	2228873	-	XP_044064854.1	prolyl 3-hydroxylase 3 [Siniperca chuatsi]	76.2	0	3.91285	1.9584	4.56358	5.83033	1.03606	5.31455	0.989421	0.976064	1.17287	0.572842
g00478	scf.0003	2233276	2247352	+	XP_039973429.1	ubiquitin carboxyl-terminal hydrolase 5 isoform X1 [Xiphias gladius]	96.45	0	69.2531	29.0133	14.6907	18.0011	6.48989	15.749	7.80851	8.72955	108.734	0.804873
g00479	scf.0003	2270256	2275652	+	XP_037532526.1	CD4-1 molecule [Nematolebias whitei]	50.15	1.78e-89	0	0	0.464533	0	0.32716	6.26395	2.86505	0.281066	0	0.921419
g00480	scf.0003	2274445	2275861	-	XP_015805738.1	PREDICTED: C-type lectin domain family 4 member D-like [Nothobranchius furzeri]	81.03	1.87e-67	0	0.758798	2.9221	232.428	1.04495	51.9031	15147.3	0	26.1426	0.997399	liver
g00481	scf.0003	2301035	2312848	+	XP_019948660.1	PREDICTED: COP9 signalosome complex subunit 7a isoform X2 [Paralichthys olivaceus]	98.05	2.28e-168	113.884	53.0288	34.3023	32.1794	22.4901	47.8722	35.9446	43.4431	69.332	0.628358
g00482	scf.0003	2314594	2318275	-	XP_017270958.1	PILR alpha-associated neural protein [Kryptolebias marmoratus]	79.62	2.67e-105	19.4982	1.15694	0	0	0	0	0	0	0	0.992583	brain
g00483	scf.0003	2320159	2327442	-	XP_041843070.1	lissencephaly-1 homolog A isoform X1 [Melanotaenia boesemani]	83.33	7.34e-304	14.6797	8.45019	8.42383	7.90374	4.5083	4.76861	3.08366	2.35383	5.08874	0.620385
g00484	scf.0003	2337454	2345175	+	XP_040900144.1	zinc finger protein 384b isoform X1 [Toxotes jaculatrix]	90.07	0	14.3984	16.2797	9.94371	6.20539	2.44402	7.19931	3.97011	4.84624	19.2155	0.575298
g00485	scf.0003	2350153	2359140	+	XP_042345270.1	guanine nucleotide-binding protein-like 1 [Plectropomus leopardus]	87.86	0	23.7202	16.0159	21.8461	8.53649	6.39208	12.8027	7.99926	2.68598	58.2789	0.785517
g00486	scf.0003	2392797	2427003	+	XP_023282115.1	epithelial discoidin domain-containing receptor 1 isoform X1 [Seriola lalandi dorsalis]	89.14	0	2.90971	0.578635	1.50236	2.52032	0.197044	0.510121	0.160428	0.850464	0.926945	0.688701
g00487	scf.0003	2431166	2442447	-	XP_047454662.1	flotillin-1b [Mugil cephalus]	94.06	5.68e-249	88.4939	35.2096	44.8658	85.4123	30.6149	59.4444	18.8076	13.1665	80.9467	0.479529
g00488	scf.0003	2503928	2538415	+	KAA8577624.1	hypothetical protein FQN60_018733, partial [Etheostoma spectabile]	30.09	4.41e-26	0	0	0	0	0	0	0	0	0
g00489	scf.0003	2571385	2581590	+	XP_041842808.1	mediator of DNA damage checkpoint protein 1 isoform X1 [Melanotaenia boesemani]	48.66	0	8.77921	2.0463	1.57631	1.02317	0.464574	1.63244	1.29992	0.445674	13.4754	0.839823
g00490	scf.0003	2590701	2601586	+	XP_033959388.1	flocculation protein FLO11 [Pseudochaenichthys georgianus]	67.98	6.98e-311	70.585	6.89791	0	0	0	0.226923	0	0.058916	1.18083	0.985187	brain
g00491	scf.0003	2605586	2608621	-	XP_017270924.1	zinc-binding protein A33 [Kryptolebias marmoratus]	73.76	6.97e-186	10.0078	4.08531	4.27671	8.41155	0.555961	0	0	4.94815	9.63802	0.601366
g00492	scf.0003	2612359	2615284	+	XP_022612394.1	INO80 complex subunit E isoform X1 [Seriola dumerili]	85.65	4.54e-125	78.9055	93.1785	32.7071	27.8333	13.5662	30.0789	11.1316	8.51099	406.725	0.909056	ovary
g00493	scf.0003	2617193	2622285	+	XP_039886101.1	uncharacterized protein LOC120732502 [Simochromis diagramma]	64.23	1.01e-223	7.30983	9.51909	7.816	18.978	0.835152	2.03372	0.342474	0.233475	4.41566	0.785901
g00494	scf.0003	2625747	2654105	+	XP_042345233.1	valine--tRNA ligase [Plectropomus leopardus]	86.92	0	27.0726	33.3261	12.7451	11.171	5.4598	10.5663	3.45647	14.0741	54.2925	0.728619
g00495	scf.0003	2642854	2653438	-	XP_047454254.1	phosphatidylserine lipase ABHD16A [Mugil cephalus]	79.37	2.74e-297	140.425	89.5833	92.1741	97.8833	38.9746	53.2292	20.7257	18.7672	93.1418	0.550935
g00496	scf.0003	2657600	2670626	-	XP_028280246.1	uncharacterized protein LOC114447908 isoform X1 [Parambassis ranga]	70.48	3.67e-231	0.385222	0	0	0	0	0	0	0	0.425948	0.886952
g00497	scf.0003	2708353	2721212	+	XP_040900160.1	poliovirus receptor homolog isoform X1 [Toxotes jaculatrix]	82.36	5.21e-283	7.66619	1.00689	4.03066	8.27966	1.80888	1.21528	4.07892	0.402484	22.2674	0.840075
g00498	scf.0003	2795562	2803240	+	XP_041843554.1	sodium/potassium-transporting ATPase subunit alpha-3b isoform X1 [Melanotaenia boesemani]	95	0	1127.49	214.586	27.4033	41.5247	0.320426	5.59947	0.351558	0.323926	0.715804	0.967758	brain
g00499	scf.0003	2807128	2809437	-	XP_028280313.1	prenylated Rab acceptor protein 1 [Parambassis ranga]	91.3	1.95e-135	126.861	37.0518	58.1824	247.65	25.0018	38.5369	20.7707	15.5559	91.0581	0.791531
g00500	scf.0003	2813984	2828067	+	KAF6716616.1	DNA-binding death effector domain-containing protein 2 [Oryzias melastigma]	70.67	3.72e-178	27.8265	8.65996	15.5685	13.4659	4.56913	10.6914	7.58963	4.73553	94.5945	0.876966	ovary
g00501	scf.0003	2879532	2889500	+	XP_008429543.1	PREDICTED: POU domain, class 2, transcription factor 2 isoform X2 [Poecilia reticulata]	73.68	2.43e-315	0	0	0.155302	0	0	0.553085	0	0	0	0.964901
g00502	scf.0003	2906915	2983714	+	XP_039973436.1	ETS domain-containing transcription factor ERF [Xiphias gladius]	87.67	0	4.38539	0.819951	0.452348	0.640867	0.090921	0.773044	0.44241	0.798992	0.283982	0.877362
g00503	scf.0003	3014992	3044906	+	XP_023285678.1	protein capicua homolog isoform X2 [Seriola lalandi dorsalis]	73.74	0	14.8388	2.31882	1.52115	1.03818	0.327508	2.7527	1.67235	0.633842	1.96137	0.897011	brain
g00504	scf.0003	3047211	3055063	-	XP_044064800.1	zinc finger protein 574 isoform X1 [Siniperca chuatsi]	77.39	0	16.7966	14.7759	6.15452	2.12629	1.46555	3.85287	1.36112	1.56042	10.775	0.686904
g00505	scf.0003	3047724	3048785	+					1.44085	0.869823	0.193191	0.122703	0.18341	0.034819	0.252097	0.122023	0.835874	0.773229
g00506	scf.0003	3063043	3078729	+	XP_022066540.1	glycogen synthase kinase-3 beta-like [Acanthochromis polyacanthus]	97.45	8.25e-271	16.0832	5.16524	2.13442	2.70395	1.11666	4.6851	1.14492	1.32017	5.39402	0.816077
g00507	scf.0003	3096357	3112759	+	XP_041843022.1	zinc finger protein 574 isoform X1 [Melanotaenia boesemani]	80.59	0	6.86705	4.76824	3.46666	2.02126	1.12982	3.84862	1.53774	0.883873	42.3993	0.927702	ovary
g00508	scf.0003	3181687	3188886	+	XP_010768861.1	PREDICTED: glutamate receptor ionotropic, kainate 5-like [Notothenia coriiceps]	96.5	6.92e-91	1.62014	0	0	0	0	0	0	0	0	1
g00509	scf.0003	3200512	3222908	+	XP_047454676.1	glutamate receptor ionotropic, kainate 5 isoform X2 [Mugil cephalus]	95.37	0	4.63246	0.483261	0	0	0	0	0	0	0.41474	0.975769
g00510	scf.0003	3245241	3246462	+	XP_034406882.1	beta-1,4-galactosyltransferase 4 [Cyclopterus lumpus]	65.22	1.81e-50	0	0	0	0	0	0	0	0	1.05248	1
g00511	scf.0003	3246556	3249128	+	XP_028276914.1	beta-1,4-galactosyltransferase 4 [Parambassis ranga]	67.01	3.67e-88	0	0	0	0	0	0	0	0	0.544501	1
g00512	scf.0003	3260318	3260671	-	XP_041843043.1	uncharacterized protein LOC121641147 isoform X1 [Melanotaenia boesemani]	50	2.41e-30	0.167903	0	0	0	0	0.164622	0	0	0	0.877443
g00513	scf.0003	3263805	3297595	-	XP_044063237.1	carcinoembryonic antigen-related cell adhesion molecule 5-like [Siniperca chuatsi]	44.2	8.82e-276	0	0	0	1.40032	2.76659	2.33944	0	0	0	0.83103
g00514	scf.0003	3302278	3322262	+	TDH11603.1	hypothetical protein EPR50_G00062400 [Perca flavescens]	55.07	1.13e-244	0	0	0	7.0672	16.5414	10.9073	3.27376	0	0.476434	0.835831
g00515	scf.0003	3335971	3351353	+	XP_037836243.1	carcinoembryonic antigen-related cell adhesion molecule 1 [Kryptolebias marmoratus]	46.32	0	0	0	2.37908	0.281505	0	0	0	0	0.367353	0.965908
g00516	scf.0003	3351898	3353225	+	XP_023117529.2	carcinoembryonic antigen-related cell adhesion molecule 1 [Amphiprion ocellaris]	63.22	4.11e-59	0	0	27.4546	1.8581	0	0	0	0	0	0.99154	gill
g00517	scf.0003	3357197	3360662	-	XP_044064751.1	platelet-activating factor acetylhydrolase IB subunit gamma [Siniperca chuatsi]	91.03	6.79e-153	58.1805	14.7475	8.19079	14.3643	3.76771	7.27524	2.65175	1.24711	41.0829	0.799488
g00518	scf.0003	3364529	3367659	+	XP_041843030.1	uncharacterized protein si:dkey-250k15.4 isoform X2 [Melanotaenia boesemani]	34.29	7.15e-90	1.18474	0.432963	1.26536	0.41087	0	0.366275	0	0	112.271	0.995925	ovary
g00519	scf.0003	3368102	3369916	-	XP_044064743.1	toll-like receptor 21 [Siniperca chuatsi]	80.03	0	0.792988	0	0.113879	0.303966	0	1.28687	0.255981	0.231487	0.407829	0.795422
g00520	scf.0003	3372799	3373422	-	XP_017271085.1	cornifelin homolog [Kryptolebias marmoratus]	87.83	4.32e-72	0	0	0	57.6437	0	0	0	0	0	1	anterior gut
g00521	scf.0003	3377709	3385906	+	KAA8591702.1	hypothetical protein FQN60_017076, partial [Etheostoma spectabile]	68.88	0	1.56287	0.336746	1.23788	1.30047	0.766605	5.25052	0.79159	0.69365	41.6418	0.964158	ovary
g00522	scf.0003	3392223	3393414	-	XP_019948624.1	PREDICTED: C-X-C chemokine receptor type 3 [Paralichthys olivaceus]	70.6	4.34e-189	0.442633	0	0.322897	0.550298	0.169881	8.05475	0	0.520104	0.486072	0.961329
g00523	scf.0003	3410810	3418613	+	XP_031144416.1	tripartite motif containing 35-28 [Sander lucioperca]	65.89	6.25e-225	13.3365	3.44562	9.32764	8.99463	3.18735	7.64426	2.70655	2.53793	8.82286	0.562603
g00524	scf.0003	3424717	3442862	+	XP_018527781.1	PREDICTED: multiple epidermal growth factor-like domains protein 8 [Lates calcarifer]	91.88	0	7.39756	1.02838	0.302244	0.650409	0.262683	0.729519	0.682038	0.655585	1.67161	0.898911
g00525	scf.0003	3449819	3453437	+	XP_044064730.1	oocyte zinc finger protein XlCOF6 [Siniperca chuatsi]	62.73	4.69e-155	29.2792	19.6633	12.0287	8.29205	3.80677	5.67192	5.38384	4.95572	157.017	0.929083	ovary
g00526	scf.0003	3548413	3554541	+	XP_022053703.1	ETS translocation variant 3-like protein [Acanthochromis polyacanthus]	93.82	2.18e-313	1.29323	0	0	0	0	0	0	0	0.115088	0.988876
g00527	scf.0003	3584002	3603625	+	XP_019122732.2	rho guanine nucleotide exchange factor 1 isoform X3 [Larimichthys crocea]	74.21	0	2.74295	7.19363	8.87997	8.3834	3.30464	10.2493	11.0672	2.77026	5.25757	0.449028
g00528	scf.0003	3609640	3611210	+	XP_041843088.1	B-cell antigen receptor complex-associated protein alpha chain [Melanotaenia boesemani]	51.27	2.37e-52	12.4546	2.03343	1.39081	1.1948	0	93.5145	0	0	5.27713	0.970124	kidney
g00529	scf.0003	3612653	3645390	+	XP_041843950.1	hormone-sensitive lipase isoform X4 [Melanotaenia boesemani]	89	0	7.48336	1.48262	1.37177	1.16011	0.997206	3.24401	1.81591	0.938253	15.8968	0.854583	ovary
g00530	scf.0003	3686506	3720836	+	KAF6716573.1	Transmembrane protein 145 [Oryzias melastigma]	93.41	0	246.181	9.89018	0.316987	0.215563	0.198353	3.39858	0.470012	0	6.14052	0.989525	brain
g00531	scf.0003	3728765	3734330	-	XP_030249428.1	39S ribosomal protein L17, mitochondrial [Sparus aurata]	87.27	1.5e-98	142.351	211.958	62.0147	52.8456	36.1816	37.5292	19.0462	19.7265	239.642	0.696603
g00532	scf.0003	3750336	3751575	-	XP_037129304.1	trypsin-2 [Syngnathus acus]	87.45	1.65e-159	0	0	0	602.239	16349.3	1.97812	144.725	0	0	0.994274	posterior gut
g00533	scf.0003	3760847	3776773	-	XP_034553515.1	serine protease 42-like [Notolabrus celidotus]	72.52	9.14e-246	1.63522	0.610702	0.463285	5728.6	70332.5	12.6201	292.733	0.181906	5.62543	0.989261	posterior gut
g00534	scf.0003	3774040	3775324	+	KAG8009929.1	Trypsin-1 [Nibea albiflora]	91.32	5.23e-167	2.47409	0.586994	0.320909	5456.05	69084.2	14.2647	373.797	0.15374	2.57986	0.989415	posterior gut
g00535	scf.0003	3786990	3789026	-	XP_035494358.1	trypsin-2 [Scophthalmus maximus]	85.43	3.77e-171	0	0.604845	0.986767	1387.41	18719.2	5.19391	74.2562	0	0.518083	0.990191	posterior gut
g00536	scf.0003	3789915	3793059	+	XP_041844745.1	trypsin-like [Melanotaenia boesemani]	85.48	4.71e-168	0.495422	0.131352	0.317175	1039.48	13997.5	2.46019	54.4946	0	0.353822	0.990197	posterior gut
g00537	scf.0003	3796244	3809721	-	XP_031144744.1	E3 ubiquitin-protein ligase CBL-C isoform X7 [Sander lucioperca]	79.26	5.7e-257	4.00916	5.47737	3.37618	4.16012	1.30755	9.58383	4.68132	0	0	0.699863
g00538	scf.0003	3834430	3836395	+	XP_015228354.1	PREDICTED: B-cell lymphoma 3 protein-like [Cyprinodon variegatus]	86.34	4.34e-102	0	0	1.05995	1.11434	0	2.50179	0	0	0.493763	0.866693
g00539	scf.0003	3841352	3846676	+	XP_042280737.1	probable ATP-dependent RNA helicase ddx6 [Thunnus maccoyii]	91.27	0	5.97926	8.80036	22.7908	27.4232	11.475	27.3893	11.5592	5.63944	339.772	0.955464	ovary
g00540	scf.0003	3851786	3856532	+	XP_047455694.1	mitochondrial import receptor subunit TOM40 homolog [Mugil cephalus]	92.44	8.17e-228	54.7937	85.7228	24.958	29.1606	16.3428	22.2763	19.392	14.3142	82.2465	0.61579
g00541	scf.0003	3858629	3885504	-	KAF6716575.1	Meprin A subunit beta [Oryzias melastigma]	51.84	0	0.09057	0	88.1036	0	0	18.3102	0	0	0	0.973893	gill
g00542	scf.0003	3894163	3895747	-	XP_041844481.1	apolipoprotein A-IV-like isoform X2 [Melanotaenia boesemani]	89.02	4.56e-151	1.22684	0.278046	0	40.29	147.091	1.32615	63.0279	0	0	0.909793	posterior gut
g00543	scf.0003	3898293	3899651	+	XP_041844483.1	apolipoprotein A-IV-like [Melanotaenia boesemani]	80	1.99e-138	1.52293	0	0	209.827	934.977	1.93766	0.403406	0	0	0.971431	posterior gut
g00544	scf.0003	3907336	3908416	+	XP_047217225.1	apolipoprotein Eb [Girardinichthys multiradiatus]	70.19	4.41e-119	2411.05	1936.94	7806.69	2103.85	74.6465	29.8469	66.5353	2.18229	175.989	0.891102	gill
g00545	scf.0003	3914645	3915046	+	XP_041844656.1	apolipoprotein C-I [Melanotaenia boesemani]	73.08	1.22e-28	329.063	13.6985	1.14329	4893.16	147.366	2.63421	133996	0.517372	2.30367	0.994972	liver
g00546	scf.0003	3918548	3923290	+	XP_023820360.1	uncharacterized protein LOC101162473 isoform X2 [Oryzias latipes]	66.34	5.04e-35	0	0	0	61.2042	1.69016	0	2853.13	0	0	0.997244	liver
g00547	scf.0003	3924408	3925527	+	XP_037532094.1	apolipoprotein A-II [Nematolebias whitei]	71.32	9.43e-63	770.36	5.87986	0.237535	1463.61	4.13622	0.862001	39000.1	0	4.71247	0.992789	liver
g00548	scf.0003	3931286	3931650	+	CAG6014835.1	unnamed protein product [Menidia menidia]	78.21	2.35e-35	26.8097	0	0.184977	199.781	170.082	0.209346	8535.15	0	0.413565	0.994179	liver
g00549	scf.0003	3934437	3937994	+	XP_041844593.1	trypsinogen-like protein 3 [Melanotaenia boesemani]	68.57	4.21e-126	0	0	0	83.723	4.71793	0.16331	36.1078	0	0.947772	0.937388	anterior gut
g00550	scf.0003	3961155	3982335	-	XP_034553651.1	basal cell adhesion molecule isoform X2 [Notolabrus celidotus]	72.25	1.9e-291	135.711	2.45739	18.1464	16.4239	3.7862	13.5021	2.09149	17.9052	22.5818	0.910753	brain
g00551	scf.0003	4039182	4042441	-	XP_029959445.1	40S ribosomal protein S19 [Salarias fasciatus]	100	2.27e-79	889.632	1323.54	2737.55	2510.49	1275.57	1610.18	802.118	591.394	825.146	0.551239
g00552	scf.0003	4267558	4275921	-	XP_041844882.1	uncharacterized protein si:ch211-79k12.1 [Melanotaenia boesemani]	76.36	1.12e-147	28.5805	8.24799	599.42	262.521	27.4853	93.7502	18.3805	6.09523	11.4412	0.904803	gill
g00553	scf.0003	4279184	4281911	+	XP_015805602.1	PREDICTED: transcription initiation factor TFIID subunit 12 [Nothobranchius furzeri]	99.24	4.53e-84	169.367	273.549	194.196	136.835	65.2475	95.3102	52.6026	27.4495	116.693	0.608068
g00554	scf.0003	4285352	4286849	-	KAG7216895.1	hypothetical protein INR49_001549 [Caranx melampygus]	90.05	4.04e-142	0	0	1.9984	2.43992	0	0.313179	0	0	0.647156	0.848421
g00555	scf.0003	4288951	4315325	-	KAF3692159.1	CTP synthase 1 [Channa argus]	86.02	0	38.419	37.1814	10.7887	20.0075	7.65258	20.221	9.73289	21.4678	134.934	0.846711
g00556	scf.0003	4383101	4389306	+	XP_010729905.3	cbp/p300-interacting transactivator 3 [Larimichthys crocea]	74.06	2.19e-127	50.6878	37.1497	14.1205	14.7379	4.10977	14.9668	6.86519	3.72212	61.4281	0.702173
g00557	scf.0003	4401020	4417731	-	XP_018553926.1	PREDICTED: polycomb protein SCMH1 isoform X2 [Lates calcarifer]	91.98	0	3.05357	0.451755	0.249322	0.319012	0	0	0	0.587232	0.967538	0.894596
g00558	scf.0003	4523675	4557384	-	XP_041845078.1	forkhead box protein O6-like [Melanotaenia boesemani]	77.29	0	3.80527	0.448909	0.145572	0.050161	0	0.124095	0.142945	0.047057	0.547504	0.950521
g00559	scf.0003	4563324	4567614	-	XP_035495195.1	mediator of RNA polymerase II transcription subunit 18 [Scophthalmus maximus]	96.17	1.33e-143	16.5346	12.957	16.1667	6.49894	3.15157	7.52019	1.61995	0.336015	143.522	0.943576	ovary
g00560	scf.0003	4567633	4571748	-	XP_041844352.1	uncharacterized protein LOC121641986 isoform X2 [Melanotaenia boesemani]	54.23	4.11e-57	0.04701	0.015669	0.089221	0.001918	0	5.61124	0.292066	0	0.575294	0.977251
g00561	scf.0003	4576913	4583899	+	XP_041842904.1	cytochrome P450 4B1 [Melanotaenia boesemani]	81.6	0	51.3607	22.3796	5.07734	65.3285	18.1097	110.818	233.517	3.24336	10.0912	0.846687
g00562	scf.0003	4589586	4604981	-	RVE62985.1	hypothetical protein OJAV_G00162260 [Oryzias javanicus]	94.54	9.84e-201	16.7475	8.44302	2.19438	3.19724	0.592943	2.23213	0.626079	0.415999	36.8171	0.883039	ovary
g00563	scf.0003	4604144	4607805	+	XP_041842903.1	protein THEMIS2 [Melanotaenia boesemani]	71.3	0	0	0	0.845243	0.67938	0.182543	4.96079	1.0324	0.106197	0	0.928294
g00564	scf.0003	4609852	4621870	-	XP_040899874.1	replication protein A 32 kDa subunit [Toxotes jaculatrix]	87.13	1.83e-159	35.0166	30.3331	16.7705	15.6977	8.47454	25.637	1.5028	2.4551	331.749	0.948799	ovary
g00565	scf.0003	4627669	4630796	+	XP_017271108.1	acid sphingomyelinase-like phosphodiesterase 3b [Kryptolebias marmoratus]	73.85	3.18e-246	0	0	0	3.23658	9.07427	0	0	0	0	0.955415
g00566	scf.0003	4631802	4673531	-	XP_008275610.1	PREDICTED: trans-2-enoyl-CoA reductase, mitochondrial [Stegastes partitus]	63.2	1.32e-141	15.2264	40.1985	4.44502	4.35799	2.41505	3.87851	1.42629	4.57311	35.6824	0.776096
g00567	scf.0003	4664341	4667898	+	XP_012734195.2	acid sphingomyelinase-like phosphodiesterase 3b [Fundulus heteroclitus]	67.4	2.6e-213	0	0.322044	0	6.7009	15.2853	0.041056	0	0	0	0.942232	posterior gut
g00568	scf.0003	4681790	4689960	-	KAG8009908.1	Protein lin-28-like protein A, partial [Nibea albiflora]	92.31	1.65e-129	0	0	0	0	0	0	0	0	2.8052	1
g00569	scf.0003	4694850	4706269	+	XP_008275608.1	PREDICTED: glycoprotein endo-alpha-1,2-mannosidase-like protein [Stegastes partitus]	92.34	3.63e-314	6.01806	8.31226	0	0	0	0	0	0	2.36383	0.873953
g00570	scf.0003	4710869	4713081	-	XP_040899371.1	yrdC domain-containing protein, mitochondrial [Toxotes jaculatrix]	77.87	7.02e-134	28.399	9.32885	4.6832	5.61732	2.25043	6.86245	1.71723	2.18388	316.942	0.975925	ovary
g00571	scf.0003	4717527	4737214	-	XP_041843373.1	metal regulatory transcription factor 1 [Melanotaenia boesemani]	74.79	0	1.92107	0.194	0.379202	0.144012	0	0.625795	0.588763	0.173519	2.15014	0.765925
g00572	scf.0003	4741601	4748817	-	XP_028281152.1	type II inositol 1,4,5-trisphosphate 5-phosphatase isoform X2 [Parambassis ranga]	89.54	0	24.5393	39.8936	30.7523	17.9908	16.4518	30.5144	13.8573	4.98359	82.086	0.727446
g00573	scf.0003	4748997	4760447	-	XP_037532767.1	type II inositol 1,4,5-trisphosphate 5-phosphatase [Nematolebias whitei]	53.82	9.53e-71	11.5829	10.6666	4.45455	5.34467	0	11.5179	4.82931	2.31698	48.589	0.869536	ovary
g00574	scf.0003	4786179	4786364	+	XP_017270998.1	uncharacterized protein LOC108235479 [Kryptolebias marmoratus]	91.67	4.81e-32	0.574776	32.3451	0	0.042881	0	0.174063	0	0	0.08719	0.996603	eye
g00575	scf.0003	4790535	4795001	-	XP_041842763.1	endoribonuclease ZC3H12A [Melanotaenia boesemani]	66.88	5.84e-291	0.88017	0.142785	9.34642	7.9753	3.5449	3.01597	0.144572	0	1.36599	0.771708
g00576	scf.0003	4881010	5081768	-	XP_044000295.1	uncharacterized protein LOC122847010 [Gambusia affinis]	79.07	2.87e-32	0	0	0	0	0	0	0	0	0
g00577	scf.0003	5033520	5068960	+	XP_041844459.1	glutamate receptor ionotropic, kainate 3 [Melanotaenia boesemani]	96.47	0	10.1495	0.877356	0	0	0	0	0	0	1.65212	0.968847	brain
g00578	scf.0003	5268400	5268933	-	RXN22707.1	zinc finger protein 585A-like [Labeo rohita]	67.82	1.26e-74	0	0	0.003761	0	0	0.005716	0	0	0	0.917753
g00579	scf.0003	5353943	5365850	+	XP_022620083.1	granulocyte colony-stimulating factor receptor isoform X1 [Seriola dumerili]	67.66	0	2.65716	0.198719	0.118662	0.108672	0.167156	7.33558	0.302061	0.165941	1.02983	0.919089
g00580	scf.0003	5375509	5377362	+	XP_005925634.1	28S ribosomal protein S15, mitochondrial [Haplochromis burtoni]	87.28	3.18e-100	110.244	90.9397	46.3686	49.9104	20.5804	32.7509	31.5026	26.1677	263.453	0.806197
g00581	scf.0003	5380842	5381555	+	XP_013874040.1	PREDICTED: cornifelin-like [Austrofundulus limnaeus]	91.38	5.39e-78	1.05785	3.35012	47.559	18.1099	17.0036	162.647	3.25344	0	1.17203	0.929674	kidney
g00582	scf.0003	5390036	5395486	+	XP_030606708.1	protein OSCP1 isoform X2 [Archocentrus centrarchus]	94.21	7.63e-256	57.8783	76.7611	4.29432	3.19412	2.39529	5.5053	0.403166	0.534529	93.6807	0.798563
g00583	scf.0003	5404373	5414548	+	XP_020489204.1	serine/threonine-protein kinase 40 [Labrus bergylta]	91.97	3.69e-280	12.7953	2.80764	1.91295	3.63944	0.492891	2.21999	4.02013	2.32774	20.8459	0.818813
g00584	scf.0003	5486174	5486766	+	XP_008290141.1	PREDICTED: protein eva-1 homolog B [Stegastes partitus]	82.96	7.3e-67	5.75572	3.29724	6.85381	5.92489	1.72833	9.00793	19.4018	2.92041	13.7765	0.682601
g00585	scf.0003	5497136	5512195	-	TKS82377.1	CD2-associated protein [Collichthys lucidus]	73.81	4.51e-203	2.59354	0	48.2067	28.6938	9.29659	8.99666	1.22032	0.301649	22.2276	0.809855
g00586	scf.0003	5517068	5524320	-	XP_023271007.1	thyroid hormone receptor-associated protein 3-like isoform X3 [Seriola lalandi dorsalis]	66.04	1.09e-287	13.3375	6.50896	6.44778	13.9797	0.448914	2.81146	1.46162	0.738192	0.531386	0.711315
g00587	scf.0003	5579695	5608340	-	XP_022620112.1	MAP7 domain-containing protein 1 isoform X6 [Seriola dumerili]	75.88	1.33e-304	119.297	11.7191	8.73739	3.93257	0.638985	1.08275	8.00913	1.26876	25.4898	0.936211	brain
g00588	scf.0003	5624755	5650006	-	XP_022075321.1	mitogen-activated protein kinase kinase kinase 5-like [Acanthochromis polyacanthus]	77.73	0	0.641363	0	5.58375	8.5496	1.03066	1.3134	5.08453	0.064246	3.1585	0.753257
g00589	scf.0004	470124	476920	+	XP_022072510.1	zinc finger protein 507 [Acanthochromis polyacanthus]	64.16	0	0.762535	0.200403	0.125167	0.096577	0	0.11679	0.157788	0.189218	0.745477	0.732566
g00590	scf.0004	520097	559789	+	XP_041829358.1	probable C-mannosyltransferase DPY19L3 [Melanotaenia boesemani]	84.55	0	17.0448	0.455418	0	0.771984	0	0.242126	0	0.691232	5.22884	0.945808	brain
g00591	scf.0004	728972	827172	-	XP_040890280.1	neural-cadherin [Toxotes jaculatrix]	92.02	0	1.99256	0.073606	0	0	0	0	0	0	0.611687	0.957009
g00592	scf.0004	991833	992276	+	CBN81752.1	Pol polyprotein [Dicentrarchus labrax]	50.63	8.82e-38	0	0	0	0	0.06668	0	0	0	0.076834	0.891519
g00593	scf.0004	1063193	1063890	-	XP_019210358.1	paraneoplastic antigen Ma1 homolog [Oreochromis niloticus]	50.81	3.93e-66	0	0	0	0	0	0	0	0	0
g00594	scf.0004	1153988	1176858	-	XP_028258293.1	MTSS1-like protein isoform X3 [Parambassis ranga]	93.26	0	4.63778	0	0	0	0	0	0	0.262093	0.092527	0.990442
g00595	scf.0004	1272416	1280296	+	XP_042274366.1	7-dehydrocholesterol reductase [Thunnus maccoyii]	91.95	0	12.7355	5.44168	3.17895	2.26467	12.8147	0.673882	5.07506	0.342838	1.12451	0.699201
g00596	scf.0004	1369590	1386696	-	XP_026233777.1	matrix metalloproteinase-15 [Anabas testudineus]	81.28	0	2.29296	0.128192	0.055316	0.282138	0	0.311128	0	0.995194	0	0.903402
g00597	scf.0004	1408769	1416183	+	XP_044061001.1	adhesion G-protein coupled receptor G2-like [Siniperca chuatsi]	66.08	8.47e-150	0	0	0.150717	0.430293	0	0	0	0	0	0.956217
g00598	scf.0004	1429752	1437743	+	XP_033972558.1	adhesion G-protein coupled receptor G2-like isoform X2 [Trematomus bernacchii]	62.11	4.96e-187	0.762908	0	0.219322	2.68803	5.89133	0	0	0	1.68604	0.886352
g00599	scf.0004	1457579	1458573	-	XP_004080181.1	YEATS domain-containing protein 2-like isoform X2 [Oryzias latipes]	42.5	8.4e-32	0	0	0	0	0	0	0	0	271.683	1	ovary
g00600	scf.0004	1464168	1464544	-	KAF7644178.1	hypothetical protein LDENG_00226430 [Lucifuga dentata]	85.07	1.2e-32	0	1661.26	2.87221	0	0	0.670304	1.10337	0	0	0.99965	eye
g00601	scf.0004	1483138	1487842	-	XP_030266034.1	claudin-10-like [Sparus aurata]	76.18	8.86e-172	0	0	3.31387	0	0	0	0	0	0.238756	0.990994
g00602	scf.0004	1490069	1490590	+	KAF6723099.1	hypothetical protein FQA47_000300 [Oryzias melastigma]	52.34	2.31e-30	0	0.028216	0	0	0.019137	0.006498	0	0	216.883	0.999969	ovary
g00603	scf.0004	1494179	1500814	-	XP_008283361.1	PREDICTED: ras association domain-containing protein 7 isoform X1 [Stegastes partitus]	65.04	1.84e-150	1.15264	0	83.4602	8.3769	0.080605	0	0.749795	0	13.3863	0.964435	gill
g00604	scf.0004	1511158	1511484	-	KAF6723099.1	hypothetical protein FQA47_000300 [Oryzias melastigma]	53.27	9.51e-33	0	0.410927	0	0.191643	0.005587	0.010372	0	0	608.05	0.999873	ovary
g00605	scf.0004	1511523	1511771	-					0	0	0.005377	0.022636	0	0	0	0	305.88	0.999989	ovary
g00606	scf.0004	1519801	1524672	-	WP_171259842.1	hypothetical protein, partial [Acinetobacter baumannii]	57.76	2.09e-31	0	0	0	0	0	0	0	0	72.7781	1	ovary
g00607	scf.0004	1653421	1681152	+	XP_016886255.1	serine/threonine-protein kinase BRSK2-like isoform X2 [Cynoglossus semilaevis]	93.68	3.56e-246	13.1779	0.631218	0	0	0	0	0	0	0	0.994013	brain
g00608	scf.0004	1690727	1704298	+	XP_029952975.1	serine/threonine-protein kinase BRSK2-like isoform X4 [Salarias fasciatus]	81.76	2.65e-233	8.30406	0.573138	0	0	0	0	0	0	0	0.991373
g00609	scf.0004	1709093	1712773	-	XP_038557370.1	ankyrin repeat and BTB/POZ domain-containing protein 2-like isoform X2 [Micropterus salmoides]	71.52	9.37e-73	1.28885	0	0	0	0	0	0	0	0.816454	0.920816
g00610	scf.0004	1714708	1741353	-	XP_023134857.1	ankyrin repeat and BTB/POZ domain-containing protein 2-like [Amphiprion ocellaris]	79.16	0	0	0.130575	0	0	0	0	0	0	0.939782	0.982632
g00611	scf.0004	1753482	1762767	-	XP_035507684.1	USP6 N-terminal-like protein [Morone saxatilis]	86.32	9.11e-208	14.7564	0.53166	0	0	0	0	0	1.05806	1.93382	0.970153	brain
g00612	scf.0004	1763404	1772599	-	XP_034536527.1	USP6 N-terminal-like protein [Notolabrus celidotus]	79.58	2.14e-73	22.0431	0.302286	0	0	0	0	0	1.19941	3.18557	0.97342	brain
g00613	scf.0004	1806047	1834773	+	TMS13559.1	C-Jun-amino-terminal kinase-interacting protein 1 [Larimichthys crocea]	83.33	8.27e-89	5.35884	0	0	0	0	0	0	0	0	1
g00614	scf.0004	1838736	1859692	+	XP_018538851.1	PREDICTED: C-Jun-amino-terminal kinase-interacting protein 1 isoform X2 [Lates calcarifer]	80.87	0	23.0853	0.989679	0	0	0	0	0	0	0	0.994641	brain
g00615	scf.0004	1879997	1881295	+	XP_014897161.1	PREDICTED: N-acetyllactosaminide alpha-1,3-galactosyltransferase-like [Poecilia latipinna]	77.26	2.79e-163	0	0	0	0	2.38708	0	0	0	0.089318	0.995323
g00616	scf.0004	2131075	2190433	+	XP_033477959.1	low-density lipoprotein receptor-related protein 4 isoform X1 [Epinephelus lanceolatus]	93.02	0	1.68936	0	0.450922	0.464484	0	0.096851	1.55651	0.705625	0.941431	0.688061
g00617	scf.0004	2168147	2170925	-	KAF6729741.1	Alpha-taxilin [Oryzias melastigma]	91.94	2.44e-112	0.731632	0.373531	0.073341	0.054646	0	0.169698	0.165472	0.083538	0.676574	0.727185
g00618	scf.0004	2431469	2439763	+	XP_017282263.1	piggyBac transposable element-derived protein 4 [Kryptolebias marmoratus]	71.84	0	0	0	0	0.047902	0	0	0	0	3.74646	0.998402
g00619	scf.0004	2737696	2761402	-	XP_022066107.1	sodium- and chloride-dependent glycine transporter 2 isoform X1 [Acanthochromis polyacanthus]	87.4	0	1.54463	0	0	0	0	0	0	0	0	1
g00620	scf.0004	2829514	2845481	-	XP_041843325.1	protein arginine N-methyltransferase 3 [Melanotaenia boesemani]	87.05	6.49e-161	14.6066	3.89544	5.01762	9.43213	2.49464	9.46497	1.95348	4.07021	44.9489	0.858353	ovary
g00621	scf.0004	2851844	2856016	-	KAI3377354.1	hypothetical protein L3Q82_008558 [Scortum barcoo]	79.93	1.03e-153	88.5948	48.1936	48.4346	57.0573	34.5977	25.67	8.62162	12.424	206.712	0.804321
g00622	scf.0004	2892967	2895691	+	XP_047435831.1	homeobox protein DBX1-A [Mugil cephalus]	73.91	3.84e-137	0.558476	0	0	0	0	0	0	0	1.01552	0.931257
g00623	scf.0004	2898626	2928968	-	XP_035802235.1	neuron navigator 2 isoform X4 [Amphiprion ocellaris]	87.92	0	13.2547	1.30876	1.02189	1.40124	0.394139	0.448233	1.49141	0.852979	1.85662	0.917244	brain
g00624	scf.0004	3152029	3160599	+	XP_039980535.1	transcription factor E2F8 isoform X2 [Xiphias gladius]	77.72	0	0.158894	0	0.118782	0	0	0.6371	0	0	2.20452	0.948131
g00625	scf.0004	3170044	3176380	+	XP_036950322.1	cysteine and glycine-rich protein 3 isoform X2 [Acanthopagrus latus]	87.18	4.67e-125	1.06922	1.67928	4.96074	329.616	0.454482	0.268809	0.142009	0	0.20148	0.996672	anterior gut
g00626	scf.0004	3177886	3192805	-	XP_041846514.1	putative palmitoyltransferase ZDHHC13 isoform X2 [Melanotaenia boesemani]	82.74	0	3.82829	1.88221	4.86187	1.74373	1.14743	1.34456	0.527284	0	8.02875	0.761243
g00627	scf.0004	3248525	3252484	-	KAG8001146.1	Metallophosphoesterase MPPED2, partial [Nibea albiflora]	96	3.59e-69	6.58415	1.43056	0.48998	0	0	0.498605	0	0.776278	1.45411	0.911729
g00628	scf.0004	3288498	3298830	-	XP_019955004.1	PREDICTED: metallophosphoesterase MPPED2 [Paralichthys olivaceus]	93.84	6.47e-99	9.04457	1.43311	0	0.650317	0.153809	0.34166	0	0.822327	1.25866	0.935598
g00629	scf.0004	3445162	3452716	+	XP_041844994.1	immunoglobulin superfamily containing leucine-rich repeat protein 2-like isoform X2 [Melanotaenia boesemani]	72.49	0	12.2295	21.3247	0	0.170132	0.02197	0.05688	0	0	0.800319	0.922163	eye
g00630	scf.0004	3453035	3463327	-	XP_040894756.1	receptor for retinol uptake stra6-like [Toxotes jaculatrix]	84.79	0	0.536378	32.8798	0	0	0	0	0	0	3.49288	0.984682	eye
g00631	scf.0004	3478400	3483256	-	XP_029986539.1	photoreceptor-specific nuclear receptor-like [Sphaeramia orbicularis]	93.32	4.54e-289	0	72.6347	0	0	0	0	0	0	0	1	eye
g00632	scf.0004	3514926	3525616	-	XP_041845134.1	solute carrier family 22 member 18 [Melanotaenia boesemani]	81.68	2.35e-226	2.03803	2.13067	13.8167	14.6512	14.8472	12.6051	21.3035	0.582332	8.37789	0.594849
g00633	scf.0004	3527907	3543453	+	XP_040890727.1	very-long-chain (3R)-3-hydroxyacyl-CoA dehydratase-like [Toxotes jaculatrix]	88.33	3.93e-225	13.3109	4.57075	4.7036	5.54076	2.15031	2.26292	2.19149	0.660204	62.8848	0.929651	ovary
g00634	scf.0004	3552112	3581832	+	XP_022605275.1	sodium/potassium/calcium exchanger 1-like [Seriola dumerili]	69.08	0	2.51525	11.2512	0	0	0	0	0	0	0.255222	0.96922	eye
g00635	scf.0004	3590382	3661904	-	XP_033507128.1	C-myc promoter-binding protein-like isoform X6 [Epinephelus lanceolatus]	80.75	0	4.23116	2.16206	0.171936	0.116892	0	0.168204	1.47684	0.549971	0.438147	0.849803
g00636	scf.0004	3599027	3600022	+	KAF7654484.1	hypothetical protein LDENG_00069270 [Lucifuga dentata]	69.38	2.77e-116	0.182534	1.74679	0.068963	0.019402	0	0.075263	0	0.07926	0.023261	0.967892
g00637	scf.0004	3664021	3704906	+	QDQ70850.1	suppressor of cytokine signaling [Planiliza haematocheilus]	85.28	2.96e-243	0	0.370812	0	0	0	0	0	0.310932	0	0.895185
g00638	scf.0004	3711501	3741245	+	XP_038557658.1	WD repeat and HMG-box DNA-binding protein 1 isoform X2 [Micropterus salmoides]	72.29	0	1.0213	0.716966	0.983328	0.547629	0.492016	1.62678	0.319375	0	11.941	0.940254	ovary
g00639	scf.0004	3743391	3746320	+	XP_024657251.1	GTP cyclohydrolase 1-like [Maylandia zebra]	69.47	7.53e-50	0.70267	0	0	0.341472	0	0	7.77013	0	0	0.983203
g00640	scf.0004	3755452	3766980	+	XP_038557457.1	GTP cyclohydrolase 1-like [Micropterus salmoides]	100	1.45e-88	6.19625	3.68807	0	2.63329	0	0.9203	74.5668	0	0	0.977473	liver
g00641	scf.0004	3777578	3780536	-					0.800301	0	0	0	0	0	0	0.3462	0.895172	0.839905
g00642	scf.0004	3784199	3830664	-	XP_008295104.1	PREDICTED: protein Smaug homolog 1 isoform X1 [Stegastes partitus]	90.9	0	0.632807	0	0	0.209259	0	0	0	0.934483	0.480389	0.823103
g00643	scf.0004	3843417	3851653	+	XP_019127529.2	ERO1-like protein alpha [Larimichthys crocea]	86.22	5.02e-269	0.888097	0	0.327556	5.40258	0.216044	0.362441	0	0	1.36961	0.9268
g00644	scf.0004	3880853	3911055	+	XP_022603895.1	protein kinase C and casein kinase substrate in neurons protein 3 [Seriola dumerili]	89.98	9.91e-290	3.34096	5.24228	1.67136	5.02959	0.358626	0.352621	2.48377	0.475704	9.50956	0.750844
g00645	scf.0004	3917021	3950680	-	XP_042264216.1	Golgi apparatus protein 1-like [Thunnus maccoyii]	93.33	0	19.4967	0.782587	0	2.46114	0	0.377082	0.896793	1.62457	7.01021	0.915676	brain
g00646	scf.0004	3955135	3958287	+	XP_038124196.1	troponin I, fast skeletal muscle-like [Cyprinodon tularosa]	90.68	3.33e-65	0	0	0	15.3421	0	0	0	0	0	1	anterior gut
g00647	scf.0004	3970978	3975482	+	XP_010742486.1	gamma-secretase subunit Aph-1b [Larimichthys crocea]	95.35	2.35e-175	30.7547	12.6202	13.774	35.5071	10.3116	14.8426	7.4349	3.54593	65.2898	0.753424
g00648	scf.0004	3984858	4064204	+	XP_044072456.1	otogelin isoform X3 [Siniperca chuatsi]	74.45	0	0.014461	0	0	0.009243	0	0	0	0	0.032839	0.909772
g00649	scf.0004	4090472	4093936	+	XP_008304678.1	PREDICTED: myoblast determination protein 1 homolog [Stegastes partitus]	86.89	2.83e-160	0	1.26595	0.473248	2.54282	0	0	0	3.1174	0	0.828302
g00650	scf.0004	4100505	4112785	-	XP_041845267.1	troponin T, fast skeletal muscle isoforms-like isoform X6 [Melanotaenia boesemani]	70	4.68e-63	3.36369	1080.56	369.197	1033.31	0	0.614439	0	105.276	1.88266	0.8249
g00651	scf.0004	4127480	4133683	+	XP_023262705.1	mucin-12-like isoform X2 [Seriola lalandi dorsalis]	62.4	8.83e-262	0.083566	0.445282	0.415645	0.823853	0	0	0	10.6865	0.438783	0.974183	muscle
g00652	scf.0004	4201779	4205706	-	XP_029282237.1	macrophage mannose receptor 1-like [Cottoperca gobio]	55.52	1.05e-115	0	0.96031	0	0.354835	0	0	0	0	1.35249	0.878452
g00653	scf.0004	4208535	4214868	-	XP_046251821.1	forkhead box protein R1 [Scatophagus argus]	62.16	6.56e-122	0	0	0.313265	0	0	0.14913	0	0	312.777	0.999815	ovary
g00654	scf.0004	4216397	4223092	-	XP_003456933.1	V-type proton ATPase subunit d 1 [Oreochromis niloticus]	100	1.81e-257	246.271	113.326	31.7863	44.6417	21.4232	33.4974	15.3136	6.78137	103.835	0.811892
g00655	scf.0004	4260205	4262307	+	XP_035483872.1	low choriolytic enzyme [Scophthalmus maximus]	68.14	2.99e-104	0	0	258.99	123.551	16.4205	0	0	0	0	0.932444	gill
g00656	scf.0004	4276872	4285483	-	XP_043996858.1	hatching enzyme 1.2-like [Gambusia affinis]	67.95	4.53e-113	0	0	31.8947	36.9325	37.8886	0	0	0	0	0.772929
g00657	scf.0004	4288668	4295423	-	XP_035483872.1	low choriolytic enzyme [Scophthalmus maximus]	69.61	4e-106	0	0	2.92733	9.96205	8.46208	0	0	0	0	0.85709
g00658	scf.0004	4313634	4314361	-	XP_007558890.1	PREDICTED: high choriolytic enzyme 1-like isoform X2 [Poecilia formosa]	56.67	6.02e-15	0	0	0	0	0	0	0	0	0
g00659	scf.0004	4316544	4323301	-	XP_014914738.1	PREDICTED: high choriolytic enzyme 1-like [Poecilia latipinna]	68.91	5.41e-115	0	0	0.478812	9.83762	0	0	0	0	0	0.993916
g00660	scf.0004	4340147	4342189	-	XP_042566416.1	zinc finger MYM-type protein 1-like [Clupea harengus]	54.77	2.06e-230	0	0	0	0	0	0	0	0	0
g00661	scf.0004	4347262	4362681	-	PWA29224.1	hypothetical protein CCH79_00006326, partial [Gambusia affinis]	60	5.3e-114	0	0	32.9446	29.6006	17.7625	0	0	0	0.358011	0.818934
g00662	scf.0004	4374612	4376562	+	XP_040892202.1	high choriolytic enzyme 2-like [Toxotes jaculatrix]	63.24	1.58e-87	0	0	66.0823	37.6525	19.6368	0	0	0	0.243817	0.891171	gill
g00663	scf.0004	4396385	4406237	+	XP_035991810.1	high choriolytic enzyme 1 [Fundulus heteroclitus]	70.31	9.28e-96	0	0	0	0	0	0.436103	0	0	0	1
g00664	scf.0004	4481601	4488780	+	XP_044022874.1	complement C1q tumor necrosis factor-related protein 4 [Siniperca chuatsi]	79.44	1.63e-216	65.1905	0	0	0	0	0.070202	0	0.201981	0	0.999478	brain
g00665	scf.0004	4496067	4501184	-	XP_041849225.1	NADH dehydrogenase [ubiquinone]	88.89	1.27e-165	448.298	556.464	143.923	157.678	62.8531	70.9705	57.3934	131.288	143.935	0.726771
g00666	scf.0004	4503212	4506795	-	XP_046251867.1	phosphatidylglycerophosphatase and protein-tyrosine phosphatase 1 [Scatophagus argus]	83.52	2.08e-103	9.76473	3.27213	3.93953	5.39943	1.33645	2.03209	2.16169	1.06303	58.1843	0.937764	ovary
g00667	scf.0004	4508598	4516927	-	XP_040891193.1	protein regulator of cytokinesis 1b isoform X2 [Toxotes jaculatrix]	82.31	0	2.76951	1.10702	1.88676	2.45578	1.15944	3.65081	0.135406	0	27.8811	0.940978	ovary
g00668	scf.0004	4519344	4528280	-	XP_008302143.1	PREDICTED: vacuolar protein sorting-associated protein 33B [Stegastes partitus]	89.66	0	39.5456	41.7337	25.013	24.753	9.77276	12.8005	5.84176	1.74072	30.6886	0.550256
g00669	scf.0004	4529175	4533322	+	XP_008302142.1	PREDICTED: guanosine-3',5'-bis(diphosphate) 3'-pyrophosphohydrolase MESH1 [Stegastes partitus]	86.03	1.52e-107	16.3838	20.045	64.7832	77.7349	11.7129	33.9176	8.17384	6.45793	262.003	0.885875	ovary
g00670	scf.0004	4535559	4541337	+	XP_039981422.1	microfibrillar-associated protein 1 [Xiphias gladius]	89.57	1.26e-257	114.768	69.3797	48.2259	35.1882	15.9855	40.2716	26.0777	28.5735	133.377	0.6453
g00671	scf.0004	4541850	4544016	-	XP_008335320.1	huntingtin-interacting protein K [Cynoglossus semilaevis]	99.17	3.73e-71	465.869	502.174	737.523	505.734	286.197	395.37	225.965	152.749	697.506	0.452294
g00672	scf.0004	4555328	4577903	+	XP_022603337.1	serine incorporator 4 [Seriola dumerili]	90.7	0	4.95674	11.7035	0	0	0	0	0	0	0	0.947059	eye
g00673	scf.0004	4584164	4618504	-	XP_041842310.1	ADAMTS-like protein 5 [Melanotaenia boesemani]	75.5	0	8.7078	0.100086	0.296596	0.082161	0.292289	0.062079	0	0	2.93355	0.945928
g00674	scf.0004	4675468	4725549	-	XP_043961805.1	CREB-regulated transcription coactivator 3 isoform X3 [Gambusia affinis]	82.31	0	4.57483	0.462843	0.533103	0.194583	0.130159	0.489378	0.236561	0.310608	0.315751	0.926965
g00675	scf.0004	4730725	4761198	-	XP_023141125.1	ras GTPase-activating-like protein IQGAP1 [Amphiprion ocellaris]	94.19	0	8.86174	1.93015	14.1022	13.0785	6.74535	10.8898	1.02808	1.2963	22.325	0.675632
g00676	scf.0004	4773560	4774396	+	RXN21224.1	LINE-1 type transposase domain-containing 1 [Labeo rohita]	47.84	1.01e-67	0.100308	0.10472	0.040191	0	0	0	0	0	0.017302	0.811639
g00677	scf.0004	4796703	4801101	+	XP_041842321.1	cocaine- and amphetamine-regulated transcript-like [Melanotaenia boesemani]	91.94	5.68e-34	21.2827	0	0	0	0	0	0	0	4.26753	0.974935	brain
g00678	scf.0004	4838518	4839798	+	XP_040025005.1	cocaine- and amphetamine-regulated transcript-like [Gasterosteus aculeatus aculeatus]	84.62	6.23e-48	29.9439	28.6362	0.491187	0	0.44825	0.920348	0	0	0	0.872695	brain
g00679	scf.0004	4856800	4860552	-	XP_031179564.1	CDKN2A-interacting protein [Sander lucioperca]	83.08	6.81e-190	8.59932	3.0426	2.00122	2.9403	1.49571	2.15089	1.1196	1.39549	14.7637	0.807424
g00680	scf.0004	4863439	4874606	+	XP_022603301.1	gamma-tubulin complex component 4 [Seriola dumerili]	95	0	6.29124	1.05057	0.271838	0.375896	0.073361	0.838449	0.162089	0.207051	12.0973	0.904209	ovary
g00681	scf.0004	4877942	4905524	-	XP_044031128.1	TP53-binding protein 1 isoform X4 [Siniperca chuatsi]	73.21	0	32.5492	7.39072	3.44648	2.02124	1.39175	2.2299	0.884741	1.7197	2.87534	0.915667	brain
g00682	scf.0004	4958717	4971091	+	XP_022053096.1	microtubule-associated protein 1A-like [Acanthochromis polyacanthus]	62.11	0	82.0462	5.88828	0.206998	0.42569	0.088613	0.177454	0	0.011107	0.140846	0.989428	brain
g00683	scf.0004	4983799	5019449	-	XP_008290318.1	PREDICTED: inositol hexakisphosphate and diphosphoinositol-pentakisphosphate kinase 1 isoform X3 [Stegastes partitus]	92.4	0	18.9023	3.05401	2.06199	2.26709	0.296406	3.87498	3.03933	2.96389	6.55939	0.840515
g00684	scf.0004	5041053	5062877	+	XP_044061106.1	aggrecan core protein-like isoform X1 [Siniperca chuatsi]	60.2	0	0.088835	0	0.051961	0	0	0	0	0	0.063208	0.837945
g00685	scf.0004	5088691	5108481	+	XP_041848105.1	zinc finger protein 408 isoform X2 [Melanotaenia boesemani]	62.43	1.16e-206	2.45902	1.51134	0.57503	0	0	0.2752	0.278709	0.298386	5.26034	0.871736
g00686	scf.0004	5166751	5167884	+	XP_041842611.1	alpha-2Db adrenergic receptor-like [Melanotaenia boesemani]	86.02	8.75e-237	5.79442	11.2721	0.056574	0	0	0	0	0.091804	0.067419	0.933351	eye
g00687	scf.0004	5225158	5233284	+	XP_028256766.1	cathepsin D [Parambassis ranga]	92.42	4.57e-272	108.991	98.3443	72.5406	82.8969	33.9215	131.99	32.1859	66.081	205.793	0.619185
g00688	scf.0004	5237085	5254223	-	XP_023147035.1	cadherin-related family member 5 [Amphiprion ocellaris]	84.78	0	11.8955	0.351309	0	0	0	0	0	0.146098	0	0.994773	brain
g00689	scf.0004	5269673	5283378	+	XP_028258027.1	D(4) dopamine receptor-like [Parambassis ranga]	81.75	1.06e-223	1.02494	1.5614	0	0	0.193878	0	0	0	2.61295	0.866998
g00690	scf.0004	5294557	5304035	-	KAE8287133.1	Ubiquitin carboxyl-terminal hydrolase 37 [Larimichthys crocea]	34.52	3.86e-182	0	0.03878	0	0	0	0	0	0	0	1
g00691	scf.0005	134	1554	+	XP_040896019.1	proteasome subunit alpha type-4 [Toxotes jaculatrix]	98.82	3.44e-104	335.106	544.873	399.212	281.56	191.255	231.078	124.15	49.2448	469.63	0.522542
g00692	scf.0005	49588	59220	+	XP_042268136.1	RNA-binding protein, mRNA-processing factor 2a isoform X4 [Thunnus maccoyii]	95.14	1.09e-164	14.5959	267.595	17.1955	13.3709	59.8273	38.0049	6.88667	8.39786	329.005	0.838196
g00693	scf.0005	66514	81019	+	XP_029282835.1	cytoplasmic polyadenylation element-binding protein 1 isoform X1 [Cottoperca gobio]	86.28	0	3.40722	1.58764	0.042309	0	0.216341	0	0	0	53.014	0.987613	ovary
g00694	scf.0005	95588	99602	-	XP_035485322.1	40S ribosomal protein S17 [Scophthalmus maximus]	97.76	7.79e-86	892.005	1094.06	2292.76	1934.75	1006.12	1208.05	1022.35	812.866	1081.37	0.506513
g00695	scf.0005	109264	125962	-	XP_028257095.1	casein kinase I isoform X1 [Parambassis ranga]	94.99	0	2.7674	1.32743	0.619983	0	0.311745	1.04073	0.139011	0.534097	2.92418	0.711869
g00696	scf.0005	140571	154772	-	XP_008297624.1	PREDICTED: sorting nexin-1 [Stegastes partitus]	86.81	1.08e-293	23.1681	8.71083	4.1827	4.52836	2.6317	8.91357	3.76551	2.22346	8.1309	0.76753
g00697	scf.0005	165753	192717	-	XP_041791026.1	neogenin 1a isoform X2 [Chelmon rostratus]	82.78	0	3.42166	0.176205	0.217952	0.148397	0.080158	0.168722	0	0.149291	0.392273	0.951303
g00698	scf.0005	273519	281120	-	TWW67753.1	Neogenin Immunoglobulin superfamily DCC subclass member 2 [Takifugu flavidus]	89.72	1.97e-64	1.13454	0	0	0	0	0	0	0.155845	0.459826	0.932167
g00699	scf.0005	441764	459988	-	XP_028257519.1	Bardet-Biedl syndrome 4 protein [Parambassis ranga]	88.39	0	9.26091	30.0594	4.0218	2.55384	0.784148	2.24349	1.8096	2.36819	5.61101	0.880848	eye
g00700	scf.0005	461514	465190	-	XP_041788995.1	secretory carrier membrane protein 2, like [Chelmon rostratus]	92.27	2.74e-139	26.8591	11.4909	12.554	15.2859	0.979961	1.28254	2.103	1.17036	36.7775	0.756217
g00701	scf.0005	477007	533381	-	XP_008302965.1	PREDICTED: unconventional myosin-IXa-like isoform X2 [Stegastes partitus]	78.12	0	16.381	8.27927	1.31362	0.574884	0.540976	0.583854	0.120663	0.640715	1.24593	0.898511	brain
g00702	scf.0005	560421	576865	-	KAF6719070.1	Unconventional myosin-IXa, partial [Oryzias melastigma]	92.13	1.04e-146	0.716629	0.23474	0.185133	0	0	0.00614	0	0.284375	0.50231	0.788472
g00703	scf.0005	609876	610541	+	XP_018538987.1	PREDICTED: sentrin-specific protease 8 [Lates calcarifer]	93.67	1.67e-152	15.5258	6.45777	4.5019	4.74204	2.29806	5.24282	3.8196	16.4041	26.6599	0.723404
g00704	scf.0005	624663	637470	-	XP_044210695.1	GRAM domain-containing protein 2A isoform X2 [Thunnus albacares]	94.06	1.15e-198	30.2045	40.1946	0	2.63288	0	0	10.4477	0.275981	0.422176	0.863218	eye
g00705	scf.0005	672307	741148	-	XP_041837434.1	zinc finger protein 609-like isoform X2 [Melanotaenia boesemani]	88.84	0	6.53021	1.01041	0.682732	0.652229	0.163873	0.865262	0.904039	1.64961	4.01993	0.809576
g00706	scf.0005	903067	935380	-	XP_022057837.1	activating signal cointegrator 1 [Acanthochromis polyacanthus]	74.45	6.86e-232	39.7057	14.7713	11.9609	13.1488	4.02596	10.4694	3.2651	5.45035	114.682	0.887954	ovary
g00707	scf.0005	938571	961776	-	XP_015250126.1	PREDICTED: neuronal acetylcholine receptor subunit alpha-7 [Cyprinodon variegatus]	85.27	0	7.27621	2.67516	0	0	0	3.81123	0	0.234364	0	0.884542
g00708	scf.0005	970812	983129	+	XP_030578880.1	ceroid-lipofuscinosis neuronal protein 6 isoform X2 [Archocentrus centrarchus]	90.88	1.89e-196	6.397	4.5408	6.98148	8.77579	2.46404	5.24029	1.25265	0.204445	12.0932	0.629374
g00709	scf.0005	988247	992935	+	XP_031704223.1	calmodulin-like protein 4 isoform X2 [Anarrhichthys ocellatus]	85.88	2.45e-97	0	12.5553	1.7702	120.437	256.382	50.4058	90.4217	0	1.05488	0.865121	posterior gut
g00710	scf.0005	1015288	1145192	-	XP_041847469.1	A disintegrin and metalloproteinase with thrombospondin motifs 7 isoform X1 [Melanotaenia boesemani]	69.67	0	0.152652	0	0	0.061838	0	0	0	0.088152	1.57739	0.976017
g00711	scf.0005	1163569	1164711	+	XP_041836081.1	relaxin-3 receptor 1 [Melanotaenia boesemani]	90.5	2.7e-247	3.01853	0.216192	0	0.425457	0.036558	0	0	0	0.513826	0.950637
g00712	scf.0005	1174018	1209420	-	XP_042277958.1	integrin alpha-11a isoform X2 [Thunnus maccoyii]	86.96	0	0	0	0.345109	0	0.199127	0.370926	0	0	10.7268	0.989336	ovary
g00713	scf.0005	1287576	1303771	+	KAG7221760.1	hypothetical protein INR49_029143 [Caranx melampygus]	93.17	4.23e-310	37.0942	6.38208	0	0.394195	0.105162	3.02206	4.40274	0.191735	1.05789	0.94758	brain
g00714	scf.0005	1311096	1316649	-	XP_029353997.1	acidic leucine-rich nuclear phosphoprotein 32 family member A isoform X11 [Echeneis naucrates]	95.11	2.7e-115	253.599	206.33	31.7477	46.8611	20.8097	75.7405	41.1814	5.70128	147.578	0.716112
g00715	scf.0005	1319218	1320537	-	AWP01265.1	putative acidic leucine-rich nuclear phosphoprotein 32 family member A-like isoform 3 [Scophthalmus maximus]	97.96	1.09e-23	0	0	0	0	0	0	0	0	0
g00716	scf.0005	1387570	1415405	+	XP_046249159.1	D-glucuronyl C5-epimerase B [Scatophagus argus]	93.78	0	2.65562	0.916669	0.528696	1.38653	0.205981	0.348693	0.16295	0.252074	5.15298	0.843362
g00717	scf.0005	1430523	1441941	+	XP_044210463.1	membrane progestin receptor gamma-B isoform X2 [Thunnus albacares]	86.75	1.65e-209	0	0	10.1522	25.5501	0	44.3188	0	0	41.9099	0.781097
g00718	scf.0005	1445696	1451127	-	XP_041866344.1	kelch-like protein 10 [Melanotaenia boesemani]	59.89	2.37e-236	0	0	0	0	0	0	0	0	0
g00719	scf.0005	1454140	1472819	+	XP_018539029.1	PREDICTED: kinesin-like protein KIF23 isoform X10 [Lates calcarifer]	83.97	0	1.0247	0.941418	1.9221	3.82462	2.02278	9.25508	0	0.172534	130.991	0.981713	ovary
g00720	scf.0005	1616650	1643701	-	XP_028258539.1	transducin-like enhancer protein 3-B isoform X12 [Parambassis ranga]	99.34	0	6.95502	2.02063	2.24243	0.683144	0.477058	1.65844	6.00094	0.295183	10.5854	0.759895
g00721	scf.0005	1812452	1845570	-	XP_008274265.1	PREDICTED: uveal autoantigen with coiled-coil domains and ankyrin repeats isoform X2 [Stegastes partitus]	77.38	0	5.05161	0.805895	8.09036	4.7542	1.28722	2.24569	1.28689	18.2482	25.2599	0.793298
g00722	scf.0005	1861332	1894370	-	MBN3284480.1	MO4L1 protein [Polyodon spathula]	73.78	3.21e-305	83.4247	73.0119	25.5396	14.8641	12.9539	38.2235	7.17204	5.20912	26.5649	0.695026
g00723	scf.0005	1899791	1912799	-	XP_022045746.1	E3 SUMO-protein ligase PIAS1-like isoform X2 [Acanthochromis polyacanthus]	90.49	0	2.72244	0.6291	0.40807	0	0.092648	1.09328	1.26584	0.116661	0.272124	0.821956
g00724	scf.0005	1979886	1988150	-	XP_008274270.1	PREDICTED: SKI family transcriptional corepressor 1 [Stegastes partitus]	75	0	0.39229	0.417343	0	0	0	0	0	0	0	0.882504
g00725	scf.0005	2040088	2066524	-	XP_041868412.1	dual specificity mitogen-activated protein kinase kinase 5 [Melanotaenia boesemani]	72.11	1.27e-153	12.4339	13.6092	3.6874	5.00377	2.9466	5.97807	2.23936	2.06094	9.49362	0.597296
g00726	scf.0005	2099858	2111274	-	CAG5859178.1	unnamed protein product [Menidia menidia]	99.17	3.33e-274	7.62573	9.71673	5.73502	4.63967	1.73462	3.99037	3.0102	4.12474	1.14582	0.58826
g00727	scf.0005	2166690	2187622	-	XP_008274274.1	PREDICTED: mothers against decapentaplegic homolog 6-like [Stegastes partitus]	79.29	5.93e-295	1.07876	1.80237	35.7524	1.69827	0.517855	1.73786	0.306175	0.139385	0.561325	0.972582	gill
g00728	scf.0005	2209085	2210305	-	XP_028258352.1	transmembrane protein 208 [Parambassis ranga]	97.86	9.02e-89	30.9323	34.8235	28.8816	38.0253	30.7598	21.5237	10.4456	30.5885	95.6664	0.704729
g00729	scf.0005	2217653	2224746	+	XP_012732613.2	zinc transporter ZIP1 isoform X1 [Fundulus heteroclitus]	73.38	3.19e-140	5.69901	1.35408	3.88091	3.26958	1.93298	3.17273	6.36249	2.57312	26.3908	0.866218	ovary
g00730	scf.0005	2234452	2238798	+	XP_041843333.1	retinaldehyde-binding protein 1a [Melanotaenia boesemani]	93.53	1.24e-210	93.5552	348.775	0.064414	0	0	0	0	0	0.320766	0.966332	eye
g00731	scf.0005	2244055	2259219	-	XP_040891110.1	monoacylglycerol lipase ABHD2 [Toxotes jaculatrix]	93.5	0	8.63557	3.16126	1.11159	6.46421	1.40524	2.11012	2.0521	1.12186	19.5379	0.833261
g00732	scf.0005	2262129	2270858	+	XP_046248915.1	EGF-like repeat and discoidin I-like domain-containing protein 3 isoform X2 [Scatophagus argus]	82.77	6.39e-283	158.337	159.493	4.24932	19.1361	7.78721	4.16647	4.01046	6.73419	8.55477	0.833084
g00733	scf.0005	2273800	2276333	+	XP_031146316.2	hyaluronan and proteoglycan link protein 3-like [Sander lucioperca]	78.19	3.01e-197	0.358372	0.517384	0	0.733433	0	0	0.299941	0.383297	0	0.734298
g00734	scf.0005	2279510	2281944	-	XP_013884604.1	PREDICTED: uncharacterized protein LOC106532963 [Austrofundulus limnaeus]	54.69	1.19e-16	0	0	0	0	0	0	0	0	0
g00735	scf.0005	2294145	2303721	+	XP_043887171.1	muscle-specific beta 1 integrin binding protein 2 [Solea senegalensis]	91.24	1.3e-130	1112.39	1083.34	4343.33	3435.3	3485.12	4794.79	3568.2	2321.19	1754.1	0.449847
g00736	scf.0005	2306194	2307465	-	XP_008274283.1	PREDICTED: biogenesis of lysosome-related organelles complex 1 subunit 6 [Stegastes partitus]	91.84	1.31e-76	19.8787	11.2173	28.624	25.7447	11.2639	35.0518	10.1329	9.95708	101.942	0.813778
g00737	scf.0005	2315813	2324037	+	XP_047218651.1	zinc transporter 4 [Girardinichthys multiradiatus]	83.37	2.47e-245	8.21093	1.96975	8.07538	2.59779	2.95735	5.47863	4.16984	1.38619	10.1775	0.572023
g00738	scf.0005	2330635	2331515	-	XP_031704480.1	normal mucosa of esophagus-specific gene 1 protein [Anarrhichthys ocellatus]	97.65	8.79e-51	18.5478	0.806266	39.5541	10.1208	6.42336	79.7323	7.49766	4.44149	1.70615	0.860317	kidney
g00739	scf.0005	2332007	2337645	-	XP_023121736.1	spermatogenesis-associated protein 5-like protein 1 [Amphiprion ocellaris]	83.91	0	9.77404	8.68862	7.68474	3.94383	1.8116	4.48623	1.60604	3.21926	12.271	0.580166
g00740	scf.0005	2339906	2354355	+	XP_041847805.1	NAD(P) transhydrogenase, mitochondrial-like [Melanotaenia boesemani]	87.65	0	3.01916	17.8374	24.8334	40.6401	5.62923	6.33888	0.499856	267.419	185.101	0.867296	muscle
g00741	scf.0005	2356839	2361168	-	XP_031162028.1	tRNA-uridine aminocarboxypropyltransferase 1 [Sander lucioperca]	83.17	1.02e-178	22.1112	55.7266	31.3061	14.279	9.60714	15.9393	4.11649	1.57168	364.831	0.947011	ovary
g00742	scf.0005	2382638	2386195	-	XP_044044914.1	fibroblast growth factor 7 [Siniperca chuatsi]	96.04	3.7e-142	0.423147	1.42512	1.03467	12.9443	0.435613	0.260494	0	0	1.84981	0.947575	anterior gut
g00743	scf.0005	2422434	2429905	+	XP_019742532.1	PREDICTED: COP9 signalosome complex subunit 2 isoform X1 [Hippocampus comes]	100	4.26e-304	100.496	79.9851	38.5256	37.2783	16.1175	42.216	17.0706	42.4706	302.696	0.845489
g00744	scf.0005	2437780	2448511	+	XP_023121719.1	selenocysteine insertion sequence-binding protein 2-like isoform X2 [Amphiprion ocellaris]	84.09	0	30.7707	7.02982	12.6744	3.65515	1.45164	6.17748	4.74252	2.21013	3.57348	0.831355
g00745	scf.0005	2452344	2467566	+	XP_019121040.1	SHC-transforming protein 4 isoform X2 [Larimichthys crocea]	54.99	2.93e-184	6.33065	8.42208	0.325852	0.273912	0	0.413666	0	0	0.375675	0.885424
g00746	scf.0005	2507607	2579099	+	XP_008274301.1	PREDICTED: fibrillin-1 [Stegastes partitus]	71.44	0	1.74123	4.1645	1.08564	2.63216	1.15952	4.93157	3.75281	2.57401	1.68277	0.523665
g00747	scf.0005	2587020	2588234	-	XP_015809046.1	PREDICTED: deoxyuridine 5'-triphosphate nucleotidohydrolase, mitochondrial isoform X2 [Nothobranchius furzeri]	84.77	7.54e-87	98.9496	172.872	118.156	84.3472	49.358	227.766	6.29165	3.05586	527.318	0.819654
g00748	scf.0005	2593004	2605283	-	XP_035508413.1	solute carrier family 12 member 1 isoform X2 [Morone saxatilis]	77.21	0	0.331971	0.043148	0	72.0934	62.9205	3.79362	0	0	0.264731	0.883218	anterior gut
g00749	scf.0005	2611647	2611892	-	XP_004543547.1	cortexin-2 [Maylandia zebra]	100	4.47e-49	1.89564	0	0	0	0	0	0	0	0	1
g00750	scf.0005	2619034	2629272	+	XP_036951243.1	myelin expression factor 2 isoform X1 [Acanthopagrus latus]	77.7	3.43e-299	213.24	267.499	118.128	56.4434	46.345	56.3972	40.7706	18.2308	104.647	0.694297
g00751	scf.0005	2630391	2638032	-	XP_041838509.1	sodium/potassium/calcium exchanger 5 [Melanotaenia boesemani]	89.11	0	0	0.955121	0	0.459596	0.207181	0.235895	0	0	5.71725	0.959382
g00752	scf.0005	2642338	2643438	+	XP_035508501.1	E3 ubiquitin-protein ligase RNF128a [Morone saxatilis]	82.32	2.9e-213	2.60651	0.273469	21.8534	47.0566	21.891	12.8904	34.0791	0.280732	80.5564	0.781316
g00753	scf.0005	2670551	2687663	-	XP_008274312.1	PREDICTED: semaphorin-6D isoform X1 [Stegastes partitus]	92.44	0	14.4086	1.84787	0.22435	1.29703	0.99117	2.23297	0.887274	2.26405	0.408632	0.911916	brain
g00754	scf.0005	2765360	2766226	+	KAF6729741.1	Alpha-taxilin [Oryzias melastigma]	85.79	1.83e-92	0.389733	0.458814	0.165623	0.15075	0.048472	0.450805	0.142469	0.220152	0.571495	0.556685
g00755	scf.0005	2951236	2951856	+	KAE8276918.1	Retrovirus-related Pol polyprotein from transposon opus Protease [Larimichthys crocea]	90.78	4.32e-128	0.020556	0	0	0	0	0	0	0	0	1
g00756	scf.0005	3039054	3055346	+	XP_039644877.1	uncharacterized protein LOC120551476 [Perca fluviatilis]	85.42	0	0.144694	0	0	0.075864	0	0	0.007527	0	0.021348	0.909517
g00757	scf.0005	3171913	3216327	+	XP_018539122.1	PREDICTED: dmX-like protein 2 isoform X4 [Lates calcarifer]	88.76	0	34.4838	5.08013	0.574679	0.561756	0.255784	0.365991	1.77098	0.472852	1.09264	0.963117	brain
g00758	scf.0005	3219765	3223991	-	XP_041838427.1	gliomedin [Melanotaenia boesemani]	78.79	2.59e-312	6.5158	16.7859	0.234481	0.775819	0.128858	0.26403	0	2.60537	11.828	0.833547
g00759	scf.0005	3228430	3231124	+	XP_041838495.1	aromatase [Melanotaenia boesemani]	87.81	0	2.94688	0.426951	0	0.120668	0	0	0.244345	0	49.6934	0.990595	ovary
g00760	scf.0005	3237568	3239418	-	XP_018539128.1	PREDICTED: tumor necrosis factor alpha-induced protein 8-like protein 3 isoform X3 [Lates calcarifer]	97.24	7.68e-94	28.8202	8.31847	2.21503	8.74627	9.54081	2.19509	0	0	7.0508	0.834897
g00761	scf.0005	3276173	3297321	+	XP_023139747.1	secretogranin-3 isoform X1 [Amphiprion ocellaris]	84.91	5.96e-264	610.223	1509.98	2.81879	20.1638	13.5431	4.27324	0.509522	0.681716	0	0.946008	eye
g00762	scf.0005	3303098	3305141	-	XP_022604700.1	lysM and putative peptidoglycan-binding domain-containing protein 2 [Seriola dumerili]	86.43	2.81e-107	36.8388	7.9813	5.29601	2.00665	0.472692	3.60905	0.771891	3.30949	26.3145	0.831151
g00763	scf.0005	3315125	3326081	-	XP_039867022.1	tropomodulin-2 [Simochromis diagramma]	91.62	1.32e-216	110.598	9.62664	9.40338	30.0986	7.42686	6.31319	2.12217	3.10398	23.274	0.896733	brain
g00764	scf.0005	3333819	3371653	+	XP_008287668.1	PREDICTED: RNA polymerase-associated protein LEO1 isoform X1 [Stegastes partitus]	86.46	0	58.0981	19.3605	14.7328	11.5882	4.77194	12.0703	7.35333	3.2053	28.0468	0.782417
g00765	scf.0005	3382037	3389896	+	XP_023139737.1	mitogen-activated protein kinase 6 [Amphiprion ocellaris]	93.93	0	29.2296	22.032	8.04635	16.3251	6.06809	24.1444	22.162	7.01403	4.2932	0.529223
g00766	scf.0005	3400473	3406291	+	XP_044054228.1	uncharacterized protein LOC122877144 isoform X1 [Siniperca chuatsi]	69.3	0	0.395318	0.313671	0.112396	0.086505	0	0.06146	0	0	0.51895	0.766512
g00767	scf.0005	3407842	3419991	-	XP_023139745.1	ubiquitin carboxyl-terminal hydrolase 8 isoform X2 [Amphiprion ocellaris]	84.98	0	39.8998	8.49344	6.00306	7.26992	2.23754	8.86426	7.05995	4.19985	7.75165	0.837469
g00768	scf.0005	3425003	3429327	+	XP_040893337.1	histidine decarboxylase [Toxotes jaculatrix]	78.85	0	1.09607	0.423542	1.08091	9.76802	3.46744	2.9012	1.18699	0	0	0.870033
g00769	scf.0005	3429668	3437286	-	XP_030580498.1	LOW QUALITY PROTEIN: very long-chain acyl-CoA synthetase-like [Archocentrus centrarchus]	79.67	0	9.0073	0.411057	4.42814	25.2339	94.8519	97.0817	236.677	0.031007	3.30033	0.876232	liver
g00770	scf.0005	3442634	3453730	-	XP_044209471.1	very long-chain acyl-CoA synthetase isoform X1 [Thunnus albacares]	82.9	0	14.5884	6.87901	0.687005	4.40092	3.5873	0.660746	75.9777	1.43962	14.9612	0.922339	liver
g00771	scf.0005	3458725	3461777	+	XP_047437153.1	glycine amidinotransferase, mitochondrial [Mugil cephalus]	95.73	1.41e-307	0	0.205242	0	1.4316	29.0732	0	0	4.77233	0	0.972444	posterior gut
g00772	scf.0005	3516367	3541722	+	KAF6732592.1	High affinity cAMP-specific and IBMX-insensitive 3',5'-cyclic phosphodiesterase 8A [Oryzias melastigma]	94.04	0	18.4514	48.4822	3.44012	2.01268	1.36009	11.0204	4.46935	1.68083	24.8647	0.826484
g00773	scf.0005	3548364	3554820	+	XP_018539152.1	PREDICTED: UPF0469 protein KIAA0907 homolog [Lates calcarifer]	78.97	0	31.7286	67.0532	19.1288	17.6186	10.3588	20.8248	10.1266	19.1732	55.6164	0.655915
g00774	scf.0005	3556110	3562262	-	XP_018539149.1	PREDICTED: fibronectin type III and SPRY domain-containing protein 2 isoform X2 [Lates calcarifer]	83.46	0	1.76102	0.857309	0.425565	2.57512	0.30324	0.711824	0	29.1998	0.231465	0.97061	muscle
g00775	scf.0005	3563953	3575987	+	XP_022602501.1	WASP homolog-associated protein with actin, membranes and microtubules isoform X2 [Seriola dumerili]	78.72	2.23e-277	14.3579	5.0117	4.14346	4.67363	1.24294	5.27708	3.41648	9.11373	11.23	0.615987
g00776	scf.0005	3578343	3583247	+	TMS12803.1	WASP-like protein [Larimichthys crocea]	80.83	2.22e-56	17.3696	18.065	9.61141	3.7935	2.94655	6.35102	4.6661	8.35083	8.42362	0.574366
g00777	scf.0005	3587887	3608045	-	XP_018539155.1	PREDICTED: homer protein homolog 2 isoform X3 [Lates calcarifer]	92.51	5.93e-215	21.1172	53.1554	22.5184	30.8754	6.09581	3.83836	6.13416	28.9496	147.137	0.853296	ovary
g00778	scf.0005	3619040	3621076	+	KAG7218285.1	hypothetical protein INR49_010343, partial [Caranx melampygus]	55.74	9.35e-27	56.7961	47.4718	12.4037	11.1123	3.74514	8.41446	4.826	3.94708	129.821	0.856806	ovary
g00779	scf.0005	3631453	3637263	-	XP_004066969.1	BTB/POZ domain-containing protein 1 isoform X1 [Oryzias latipes]	91.62	0	136.216	45.1163	21.1933	13.1745	5.35978	13.6912	9.61474	5.43218	23.2068	0.874475	brain
g00780	scf.0005	3651139	3665213	+	KAF7669304.1	hypothetical protein LDENG_00212560 [Lucifuga dentata]	55.12	1e-287	76.7853	53.68	23.1684	14.0113	9.02777	14.87	11.484	5.36944	16.1497	0.759458
g00781	scf.0005	3668257	3670046	-	KAI3377491.1	hypothetical protein L3Q82_008660 [Scortum barcoo]	99.32	1.35e-97	82.4439	49.7028	11.4813	16.254	9.90759	32.7103	6.44003	5.77988	227.045	0.881786	ovary
g00782	scf.0005	3675420	3697106	+	XP_041837967.1	phosphorylase b kinase regulatory subunit alpha, liver isoform isoform X4 [Melanotaenia boesemani]	87.1	0	28.6461	10.7581	1.0008	1.48485	1.77784	0.910967	11.993	0.273624	2.26729	0.867057	brain
g00783	scf.0005	3699199	3709798	-	XP_008284887.1	PREDICTED: fibrillin-3-like [Stegastes partitus]	58.82	6.87e-241	1.22029	0.458405	0.764255	0.608703	0.467284	0.221922	0.169639	1.97599	0.981989	0.690505
g00784	scf.0005	3714063	3733084	-	XP_041838190.1	serine/threonine-protein phosphatase with EF-hands 1 [Melanotaenia boesemani]	82.5	0	22.7473	5.17202	0.143258	0	0.110289	0.549961	0	0	0	0.967164	brain
g00785	scf.0005	3742498	3746707	+	XP_012729897.1	retinoschisin 1a [Fundulus heteroclitus]	85.2	8.8e-132	79.9622	662.146	0	0	0	0.125074	0	0	0	0.984881	eye
g00786	scf.0005	3750965	3781451	-	XP_023124169.1	cyclin-dependent kinase-like 5 isoform X4 [Amphiprion ocellaris]	84.73	0	26.5652	1.84979	0	0	0	0	0	0	0.934578	0.986898	brain
g00787	scf.0005	3782712	3788717	+	TWW55326.1	Retrovirus-related Pol polyprotein from transposon 297 [Takifugu flavidus]	53.07	2.25e-281	0.592245	0.138159	0.117327	0.121543	0	0.096218	0.086747	0.043156	0.051318	0.861867
g00788	scf.0005	3815662	3844986	+	XP_014837051.1	PREDICTED: polycomb protein SCMH1-like isoform X3 [Poecilia mexicana]	71.05	0	6.99126	1.73133	0.601927	0.412661	0.406924	0.750402	0	0.611262	10.56	0.863805	ovary
g00789	scf.0005	3860371	3868387	-	XP_023124155.1	Nance-Horan syndrome protein isoform X2 [Amphiprion ocellaris]	83.53	0	1.83309	1.13755	0	0	0	0	0	0	0.286101	0.90292
g00790	scf.0005	3939967	3949453	+	XP_026175949.1	angiotensin-converting enzyme 2 [Mastacembelus armatus]	64.78	0	0	0.106277	0.05664	81.5983	410.059	0.430676	0	0	0	0.974945	posterior gut
g00791	scf.0005	3952248	3956559	-	CAG5858380.1	unnamed protein product [Menidia menidia]	59.37	1.71e-122	0	0.337412	0.900762	0.434473	0	0.917164	0	0	0	0.772035
g00792	scf.0005	3962052	3970328	+	XP_018539195.1	PREDICTED: uncharacterized protein LOC108887949 isoform X3 [Lates calcarifer]	73.15	1.29e-303	0	0.616963	0.218571	0.970116	0	0	0	5.90642	0	0.961786
g00793	scf.0005	3979574	3995249	+	XP_015808973.1	PREDICTED: pirin [Nothobranchius furzeri]	83.33	1.89e-153	4.5344	12.6528	3.18072	2.96333	0.798495	2.63344	0.96599	0.312984	11.6892	0.732486
g00794	scf.0005	4002734	4004977	+	XP_008290764.1	PREDICTED: vascular endothelial growth factor D isoform X2 [Stegastes partitus]	85.93	1.35e-175	7.56563	0	0.301495	0.241844	0	0	0	0.435112	1.0324	0.966777
g00795	scf.0005	4017165	4023039	-	XP_041838932.1	gastrin-releasing peptide receptor [Melanotaenia boesemani]	82.05	4.56e-194	0	0	0	0.14463	0	0	0	0	0	1
g00796	scf.0005	4029120	4032703	+	XP_046247699.1	cell surface A33 antigen-like [Scatophagus argus]	72.53	1.7e-158	0.513712	0	53.5561	169.556	0	0	0	0	18.6931	0.946358	anterior gut
g00797	scf.0005	4040857	4053487	+	XP_023122776.2	immunoglobulin-like domain-containing receptor 2 isoform X3 [Amphiprion ocellaris]	71.78	0	8.04134	0.997895	0.36635	0.076158	0.059729	0.334001	0	0.433381	0.309933	0.959934
g00798	scf.0005	4063961	4079835	+	XP_046247660.1	immunoglobulin-like domain-containing receptor 1 [Scatophagus argus]	68.73	4.15e-231	1.6129	0	28.9639	11.7814	0	0	0	0	39.1231	0.864664	ovary
g00799	scf.0005	4087588	4103240	+	RVE74348.1	hypothetical protein OJAV_G00021130 [Oryzias javanicus]	93.54	0	0.937241	0.405821	1.37626	1.79604	0.685397	1.88243	0.797066	0.442546	15.5655	0.933163	ovary
g00800	scf.0005	4106732	4109458	-	XP_022064004.1	serine protease 23 [Acanthochromis polyacanthus]	87.05	3.48e-268	3.64993	4.12205	1.16071	7.91561	3.61247	5.09638	0.158589	2.18397	2.7965	0.640258
g00801	scf.0005	4157257	4164502	+	XP_041835967.1	interleukin-1 receptor-like 1 isoform X1 [Melanotaenia boesemani]	50	5.1e-88	0.096892	0	3.99441	2.05663	2.42021	3.69631	0	0	0.262911	0.732972
g00802	scf.0005	4174901	4178547	+	XP_041835967.1	interleukin-1 receptor-like 1 isoform X1 [Melanotaenia boesemani]	49.84	1.98e-82	1.09322	0	0.365769	0	0.767057	9.6591	0.811736	1.11619	0.625992	0.938142
g00803	scf.0005	4185436	4192647	+	XP_041835967.1	interleukin-1 receptor-like 1 isoform X1 [Melanotaenia boesemani]	48.65	1.78e-142	0.484086	1.7781	0.421408	0.617129	1.44812	1.51853	0	0.10435	0	0.677069
g00804	scf.0005	4197858	4211395	+	XP_044048657.1	interleukin-18 receptor accessory protein-like isoform X2 [Siniperca chuatsi]	55.86	3.37e-168	0	0.281724	0.544532	0	0	1.70568	0.125274	0	0	0.930268
g00805	scf.0005	4216740	4218339	-	XP_030270046.1	PEST proteolytic signal-containing nuclear protein [Sparus aurata]	85.29	2.11e-74	117.735	118.708	43.5316	64.8361	29.207	56.3055	33.595	54.6318	143.147	0.547186
g00806	scf.0005	4223116	4228646	+	XP_047437440.1	serine/threonine-protein kinase 16 [Mugil cephalus]	86.23	3.41e-189	52.7016	17.6732	10.0993	12.7329	3.98442	9.11509	7.26954	1.85678	40.1263	0.756038
g00807	scf.0005	4256753	4259971	+	XP_008290782.1	PREDICTED: motor neuron and pancreas homeobox protein 1-like [Stegastes partitus]	63.5	6.54e-130	0	0.46353	0.261364	9.64545	1.70656	0	0	0	0.126556	0.966849
g00808	scf.0005	4270131	4278805	+	XP_023120454.1	bifunctional purine biosynthesis protein PURH [Amphiprion ocellaris]	95.09	0	31.22	17.2413	34.3687	71.2505	12.8326	19.9749	2.89442	2.2535	233.845	0.897349	ovary
g00809	scf.0005	4281149	4307455	-	XP_022051159.1	fibronectin-like isoform X2 [Acanthochromis polyacanthus]	80.91	0	4.3019	3.02337	3.19796	31.1297	3.70554	9.63552	452.819	3.13902	3.04474	0.983112	liver
g00810	scf.0005	4339184	4344973	-	XP_003445779.1	26S proteasome non-ATPase regulatory subunit 14 [Oreochromis niloticus]	100	2.43e-219	195.359	250.702	179.536	111.434	60.148	99.5655	42.7429	35.6847	461.17	0.73568
g00811	scf.0005	4357532	4370608	+	XP_041812475.1	RNA-binding motif, single-stranded-interacting protein 1 isoform X2 [Chelmon rostratus]	85.62	5.6e-178	29.0429	11.9628	24.2312	8.70155	3.01485	8.44382	1.32294	4.35302	3.42276	0.718292
g00812	scf.0005	4380611	4392359	+	XP_008283047.1	PREDICTED: integrin beta-6 isoform X2 [Stegastes partitus]	79.8	0	0	2.81966	11.1849	21.5109	2.28325	3.85611	0	1.10879	0	0.8765	anterior gut
g00813	scf.0005	4400625	4432014	+	XP_041836429.1	secretory phospholipase A2 receptor [Melanotaenia boesemani]	84.17	0	1.77589	2.66038	11.636	5.07925	0.598945	1.32134	0	1.20173	0.555713	0.858271	gill
g00814	scf.0005	4435285	4465167	+	XP_041799074.1	lymphocyte antigen 75 [Chelmon rostratus]	61.18	0	6.00207	1.09204	3.02625	4.91919	1.31328	4.42267	0.670015	1.66008	4.42734	0.551595
g00815	scf.0005	4468190	4476613	-	XP_031162181.2	E3 ubiquitin-protein ligase MARCH7 isoform X1 [Sander lucioperca]	61.2	1.38e-246	43.508	44.8456	17.4765	17.9596	5.64738	24.0147	6.17275	70.2737	139.123	0.79344
g00816	scf.0005	4530565	4564415	+	XP_008283039.1	PREDICTED: bromodomain adjacent to zinc finger domain protein 2B isoform X14 [Stegastes partitus]	82.16	0	31.7756	13.989	8.99631	4.08237	2.29474	6.95544	4.13807	1.80659	0.833569	0.830467
g00817	scf.0005	4569393	4579052	+	KAE8297458.1	WD repeat, SAM and U-box domain-containing protein 1 [Larimichthys crocea]	81.84	1.88e-270	8.17068	4.98493	2.54024	3.48616	2.86732	5.30009	2.16431	1.37245	5.24462	0.572249
g00818	scf.0005	4580663	4617807	-	XP_018539261.1	PREDICTED: protein TANC1-like [Lates calcarifer]	82.41	0	15.6294	3.54553	0.17631	0.145979	0.16444	0.178371	0	0	0.096795	0.96555	brain
g00819	scf.0005	4625325	4637980	-	ROL42611.1	General transcription factor IIF subunit 2 [Anabarilius grahami]	62.57	6e-212	120.568	117.471	34.98	43.4784	16.2273	37.932	19.1858	14.1757	181.958	0.722451
g00820	scf.0005	4639311	4656575	+	XP_042275347.1	general transcription and DNA repair factor IIH helicase subunit XPB [Thunnus maccoyii]	94.68	0	30.1198	25.5092	13.7952	13.6473	6.25477	11.9016	6.0885	3.60353	68.1108	0.796435
g00821	scf.0005	4663968	4672847	+	XP_023120453.1	cytochrome P450 27C1 [Amphiprion ocellaris]	81.52	0	9.26513	10.0405	1.65748	1.37709	0.185386	0.565195	0	0.506855	54.1116	0.945489	ovary
g00822	scf.0005	4678777	4686637	+	XP_044060745.1	RNA-binding protein 26 [Siniperca chuatsi]	86.25	0	29.4159	30.7834	9.06237	5.40922	1.94188	6.60415	3.77353	2.60766	54.5447	0.794668
g00823	scf.0005	4690016	4690509	+	XP_023259443.1	RNA-binding protein 26-like, partial [Seriola lalandi dorsalis]	82.76	1.55e-24	40.7707	64.2598	25.1917	6.91563	3.92773	12.6298	8.74932	2.42072	39.3493	0.727756
g00824	scf.0005	4737891	4745331	+	XP_041849329.1	ORC ubiquitin ligase 1 [Melanotaenia boesemani]	74.25	0	25.5149	15.6025	10.408	9.80726	4.12058	14.3266	4.74128	4.40404	190.83	0.941751	ovary
g00825	scf.0005	4747108	4748650	+	XP_004067127.1	POU domain, class 4, transcription factor 1 [Oryzias latipes]	87.87	1.57e-218	1.8934	1.42486	0	0	0	0	0	0	0.569074	0.868363
g00826	scf.0005	4914408	4920104	+	KAG7999513.1	LINE-1 retrotransposable element ORF1 protein [Nibea albiflora]	55.17	1.29e-72	0.104899	0	0	0.049952	0	0.0336	1.29862	0	0	0.98186
g00827	scf.0005	4947243	4950341	+	XP_008289401.1	PREDICTED: protocadherin-9 [Stegastes partitus]	99.32	0	10.4034	0.464461	0	0.032061	0	0.035968	0	0	0	0.993602	brain
g00828	scf.0005	5194006	5200231	+	KAI3377513.1	hypothetical protein L3Q82_008693 [Scortum barcoo]	95.9	2.61e-82	8.20077	2.59612	0	0	0	0	0	0	2.33152	0.924891
g00829	scf.0006	208579	209247	+	KAE8276918.1	Retrovirus-related Pol polyprotein from transposon opus Protease [Larimichthys crocea]	90.05	8.83e-138	0.013357	0	0	0	0	0	0	0	0	1
g00830	scf.0006	394119	425123	+	XP_047222233.1	guanine nucleotide-binding protein subunit alpha-12a isoform X2 [Girardinichthys multiradiatus]	98.81	6.77e-233	6.31649	0.744854	1.28464	1.03647	0.750952	1.59803	4.98431	0.130847	2.116	0.74974
g00831	scf.0006	439745	454897	-	XP_040002422.1	serine/threonine-protein kinase/endoribonuclease IRE1 isoform X3 [Xiphias gladius]	88.49	0	4.26914	3.7744	9.03036	22.7869	0.838954	1.17456	0.679868	2.10467	2.22137	0.867833	anterior gut
g00832	scf.0006	459449	468968	-	XP_008282631.1	PREDICTED: carbohydrate sulfotransferase 12 [Stegastes partitus]	77.65	1.83e-231	10.747	13.7129	7.78154	4.80453	1.66609	6.0582	0.548993	2.0685	3.5818	0.660387
g00833	scf.0006	478603	492323	-	XP_039879631.1	eukaryotic translation initiation factor 3, subunit Ba [Simochromis diagramma]	95.25	0	108.795	94.8252	153.022	188.181	86.0413	161.549	130.162	139.589	304.59	0.564101
g00834	scf.0006	492434	502289	+	XP_008282629.1	PREDICTED: BRCA1-associated ATM activator 1 [Stegastes partitus]	62.13	0	1.67746	2.17202	0.972946	0.789921	0.310518	1.39403	0.320711	0.187827	17.7322	0.944836	ovary
g00835	scf.0006	503688	508296	+	XP_041838585.1	GRB2-related adapter protein-like [Melanotaenia boesemani]	83.85	2.09e-159	17.5496	15.0011	0.142306	0.621888	0.493542	0.712889	0	0	1.70442	0.866976	brain
g00836	scf.0006	522522	533560	+	XP_041838278.1	protein FAM83G [Melanotaenia boesemani]	75.64	0	0.845313	0.25798	4.51918	2.19462	0.083602	0.762774	1.20463	0.21908	0.222829	0.839826
g00837	scf.0006	530173	538513	-	XP_016521606.1	PREDICTED: sodium/glucose cotransporter 5 isoform X1 [Poecilia formosa]	95.09	9.15e-218	0.851256	2.37059	17.7175	6.63999	0.517275	2.89766	1.95686	0	0.14243	0.891519	gill
g00838	scf.0006	542001	557189	+	XP_030588256.1	chromosome transmission fidelity protein 18 homolog [Archocentrus centrarchus]	74.08	0	3.91473	8.08772	1.50885	0.695795	0.338947	1.11769	0	0	53.2722	0.963246	ovary
g00839	scf.0006	557479	557752	-	XP_008282623.1	PREDICTED: guanine nucleotide-binding protein G(I)/G(S)/G(O) subunit gamma-13-like [Stegastes partitus]	98.51	5.87e-41	1101.65	821.556	58.3943	83.0178	64.2796	78.9293	0.897997	1.95359	33.8949	0.870317	brain
g00840	scf.0006	573924	617108	-	XP_041838836.1	caskin-1 isoform X1 [Melanotaenia boesemani]	73.84	0	13.1372	6.71756	0.111625	0	0	0.123745	0	0	0	0.933843	brain
g00841	scf.0006	634348	639835	-	XP_041790183.1	suppressor of cytokine signaling 1-like [Chelmon rostratus]	67.49	1.62e-107	2.61991	0	7.9965	3.40359	1.17586	8.1194	1.47158	0.427617	34.4358	0.908473	ovary
g00842	scf.0006	651755	655892	-	XP_029950245.1	ATP synthase membrane subunit DAPIT, mitochondrial-like [Salarias fasciatus]	60.87	1.66e-36	80.1917	106.936	26.2651	24.369	3.35981	8.67737	1.08071	9.60575	33.1223	0.781795
g00843	scf.0006	668822	712037	+	XP_027138436.1	protein kinase C beta type isoform X2 [Larimichthys crocea]	93.9	0	33.6152	3.77682	4.55619	4.14468	0.271264	5.91093	0	0.326955	16.4166	0.86835	brain
g00844	scf.0006	757147	762629	+	XP_008282616.1	PREDICTED: voltage-dependent calcium channel gamma-3 subunit-like [Stegastes partitus]	90.33	1.81e-213	0	4.33166	0	0	0	0	0	0	0	1
g00845	scf.0006	772207	790932	+	XP_041837908.1	E3 ubiquitin-protein ligase RBBP6-like isoform X1 [Melanotaenia boesemani]	71.75	0	28.9753	32.1115	9.55723	6.27886	3.76126	8.30911	4.97455	4.288	9.33529	0.706181
g00846	scf.0006	808664	808990	+	TKS65853.1	Retrovirus-related Pol polyprotein from transposon 17.6 [Collichthys lucidus]	56.14	2.91e-22	0	0	0	0	0	0	0	0	0
g00847	scf.0006	829798	849299	+	XP_041838360.1	LOW QUALITY PROTEIN: voltage-dependent T-type calcium channel subunit alpha-1H-like [Melanotaenia boesemani]	80.42	0	0.402605	0	0	0	0	0	0	0	0	1
g00848	scf.0006	850497	871903	+	XP_024115156.1	voltage-dependent T-type calcium channel subunit alpha-1H isoform X2 [Oryzias melastigma]	85.77	1.35e-306	0.79626	0	0.013877	0	0	0.004779	0	0	0	0.997071
g00849	scf.0006	916842	923499	-	XP_041839565.1	synaptogyrin-3-like [Melanotaenia boesemani]	90.2	1.8e-157	29.7889	8.60698	0	0	0.269931	0.318054	0	0	0	0.961416	brain
g00850	scf.0006	927338	933895	-	XP_040892568.1	protein disulfide-isomerase [Toxotes jaculatrix]	77.76	7.76e-286	0.966475	0	9.73864	57.6005	289.856	0	0	0	3.38609	0.969083	posterior gut
g00851	scf.0006	945097	950815	-	XP_042341616.1	LOW QUALITY PROTEIN: protein disulfide-isomerase-like [Plectropomus leopardus]	76.92	5.11e-286	0.291817	0	0.148932	57.4279	472.862	0.162225	2.29332	0	17.1999	0.979507	posterior gut
g00852	scf.0006	952382	953209	-	XP_031158191.1	protein PERCC1 [Sander lucioperca]	65.6	2.23e-111	0	0	0.121276	3.16391	0.254909	0	0	0	0.209853	0.976847
g00853	scf.0006	961196	1000521	-	XP_008295221.1	PREDICTED: transmembrane protein 131-like isoform X2 [Stegastes partitus]	83.38	0	20.4395	9.1225	13.5438	7.9115	2.54083	8.52938	4.02201	22.3316	13.2651	0.555704
g00854	scf.0006	1007097	1023854	-	KAI3352500.1	hypothetical protein L3Q82_005448 [Scortum barcoo]	85.19	2.85e-108	0	0	3.88502	8.56231	3.07142	7.40867	0	0.596307	237.425	0.987615	ovary
g00855	scf.0006	1029609	1043786	-	XP_008295217.1	PREDICTED: tripartite motif-containing protein 2 [Stegastes partitus]	94.76	0	40.5112	17.8095	0.275065	0.58576	0.79749	10.6675	3.06351	0.264025	0.271975	0.895909	brain
g00856	scf.0006	1071276	1084903	-	XP_041790097.1	FH2 domain-containing protein 1 [Chelmon rostratus]	74.82	0	3.67467	0.038144	0	0.174086	0.017152	0.128391	0	0	0.056653	0.985903
g00857	scf.0006	1113554	1125100	-	XP_018558742.1	PREDICTED: LOW QUALITY PROTEIN: arfaptin-1 [Lates calcarifer]	80.59	2.61e-262	18.9661	13.1402	18.4964	19.5942	9.24093	12.7276	3.86961	2.44346	107.723	0.885728	ovary
g00858	scf.0006	1140639	1163528	+	XP_008295212.1	PREDICTED: protein FAM193A isoform X1 [Stegastes partitus]	72.36	0	13.3572	4.98151	3.84701	1.17487	1.02437	3.20832	1.56884	1.02112	6.79697	0.778931
g00859	scf.0006	1170918	1174068	-	XP_028255064.1	TNFAIP3-interacting protein 2 [Parambassis ranga]	74.74	3.95e-226	2.11514	0.995277	4.96634	6.69676	1.85471	6.77015	0.55046	1.85926	1.04087	0.629277
g00860	scf.0006	1180996	1183185	-	XP_041839614.1	secreted frizzled-related protein 2 [Melanotaenia boesemani]	91.86	2.93e-208	2.1127	16.3353	0.282389	0	0	1.13596	0	0	0.192412	0.971508	eye
g00861	scf.0006	1214137	1258106	-	XP_040892286.1	protocadherin-23 [Toxotes jaculatrix]	81.3	0	6.49964	3.00514	0	0.102707	1.05457	0	0	0	0.269498	0.914766
g00862	scf.0006	1264498	1270703	-	XP_031585656.1	pleiotropic regulator 1 [Oreochromis aureus]	92.4	0	43.3914	39.7833	21.8892	32.0161	10.629	20.7205	7.9852	8.97279	251.378	0.907814	ovary
g00863	scf.0006	1275262	1278054	-	XP_042249598.1	fibrinogen gamma chain [Thunnus maccoyii]	78.38	2.05e-242	0	0	0.187977	537.411	2.88068	0.31225	18787.2	0.20185	2.83185	0.996382	liver
g00864	scf.0006	1300076	1303029	+	CAG5928673.1	unnamed protein product [Menidia menidia]	68.32	5.54e-172	0	16.5344	0	0.192475	0.330506	0	0	0	0	0.996046	eye
g00865	scf.0006	1306496	1307602	+	CAG5928672.1	unnamed protein product [Menidia menidia]	85.33	3.13e-222	0.147745	0	0	0	0.058463	0	0	0	0	0.950537
g00866	scf.0006	1317796	1328145	-	XP_042279933.1	PDZ and LIM domain protein 3-like [Thunnus maccoyii]	88.42	5.89e-186	1.31151	9.70236	20.9303	103.372	75.1326	1.59267	0	12.4105	2.53342	0.850524	anterior gut
g00867	scf.0006	1343697	1435366	-	XP_041838598.1	sorbin and SH3 domain-containing protein 2 isoform X1 [Melanotaenia boesemani]	82.84	0	20.8769	8.98194	0.29431	0.952365	0.159026	0.827629	0.537875	1.71462	4.07885	0.89494	brain
g00868	scf.0006	1428464	1431320	+	XP_040892735.1	toll-like receptor 3 isoform X2 [Toxotes jaculatrix]	57.6	3.7e-61	1.52478	0	0	5.3723	0.494419	0.944926	1.41835	0	1.05761	0.873423
g00869	scf.0006	1431501	1435457	+	XP_041838197.1	toll-like receptor 3 [Melanotaenia boesemani]	77.22	0	1.77214	0.237149	4.27433	11.3052	1.95883	1.25443	3.1391	0.261429	1.54082	0.840359
g00870	scf.0006	1436901	1447917	+	XP_032419537.1	cytochrome P450 4V2 [Xiphophorus hellerii]	80.16	2.26e-298	0	0.060658	0	6.82595	0.581403	0	97.6424	0	0.162591	0.990231	liver
g00871	scf.0006	1467473	1480615	+	XP_012714860.2	cytochrome P450 4V2 [Fundulus heteroclitus]	85.75	7.89e-263	2.35689	0.332256	0	7.5053	17.243	3.82883	200.119	0.879199	1.74643	0.97883	liver
g00872	scf.0006	1653232	1653804	-	XP_041838386.1	uncharacterized protein LOC121638033 [Melanotaenia boesemani]	84.21	9.53e-103	0.490807	0	0	0	0	0	0	0	0	1
g00873	scf.0006	1779239	1779448	+	XP_026095652.1	uncharacterized protein LOC113067445 [Carassius auratus]	62.5	1.63e-12	0	0	0	0	0	0	0	0	0
g00874	scf.0006	1847233	1848165	-	XP_035515238.1	melatonin receptor type 1A-A [Morone saxatilis]	99.31	9.2e-204	3.2007	9.19601	1.05206	9.76393	0	0.069401	0	0.346727	0.556225	0.815378
g00875	scf.0006	1937513	2019868	-	XP_008280303.1	PREDICTED: protocadherin Fat 1 isoform X2 [Stegastes partitus]	88.53	0	22.8646	1.04352	1.36012	1.25506	0.536611	1.50803	1.55608	0.232426	0.963359	0.953776	brain
g00876	scf.0006	2127277	2131673	-	GFR79436.1	hypothetical protein ElyMa_005874900 [Elysia marginata]	45.21	7.59e-30	0	0.052759	0	0	0	0	0	0	0	1
g00877	scf.0006	2397272	2399115	+	XP_047234047.1	serine/arginine-rich splicing factor 4 isoform X2 [Girardinichthys multiradiatus]	75	1.75e-38	0.870259	0.499485	0.432773	0.299826	0.065227	0.141129	0.22238	0.073725	0.327383	0.703834
g00878	scf.0006	2545228	2551959	+	KAF7198871.1	protein FRG1 [Nothobranchius furzeri]	87.62	9.83e-128	48.6223	78.5438	48.2851	43.0554	19.1798	33.18	20.0849	13.3626	164.581	0.768872
g00879	scf.0006	2557157	2559643	+	XP_039668050.1	N-acylsphingosine amidohydrolase (acid ceramidase) 1b [Perca fluviatilis]	91.48	1.21e-241	79.0061	88.6734	116.38	138.236	41.8457	114.37	249.086	19.124	37.7072	0.681163
g00880	scf.0006	2561219	2562278	-	XP_041840166.1	pericentriolar material 1 protein isoform X4 [Melanotaenia boesemani]	79.31	1.61e-56	100.316	54.5349	24.4741	17.7695	5.931	17.7419	12.7727	4.88923	45.5193	0.771183
g00881	scf.0006	2563137	2582227	-	XP_008297507.1	PREDICTED: pericentriolar material 1 protein isoform X2 [Stegastes partitus]	77.6	0	23.7575	9.45561	3.57662	2.91657	1.19933	4.06963	3.42926	2.2622	13.8303	0.785649
g00882	scf.0006	2586966	2589287	+	XP_008297509.1	PREDICTED: U4/U6.U5 tri-snRNP-associated protein 1 [Stegastes partitus]	83.35	0	199.129	188.482	69.5707	55.404	21.3946	53.0019	22.0182	30.4841	377.015	0.787978
g00883	scf.0006	2592596	2601447	+	XP_023273177.1	oxysterol-binding protein 1-like isoform X4 [Seriola lalandi dorsalis]	93.45	0	9.72247	6.99498	3.24862	7.4904	2.75713	4.54144	2.882	4.26401	24.9594	0.790154
g00884	scf.0006	2605547	2610558	+	AEA08874.1	caspase-3 [Amphiprion melanopus]	76.68	2.24e-149	25.8543	23.0131	30.1242	69.7768	18.6094	35.411	6.38363	3.08105	55.588	0.645181
g00885	scf.0006	2614238	2614564	+	XP_040002211.1	storkhead-box protein 1-like isoform X3 [Xiphias gladius]	69.42	2.38e-54	0	0.801219	0	0.095473	0	0.188116	0.147654	0.427779	0	0.865982
g00886	scf.0006	2635088	2647455	+	XP_008297493.1	PREDICTED: storkhead-box protein 2 isoform X2 [Stegastes partitus]	91.72	0	53.2064	18.9336	0.382162	0.497632	0.204526	0.711062	0.386464	0.368288	0.282722	0.948863	brain
g00887	scf.0006	2654822	2704383	-	XP_022593860.1	tolloid-like protein 1 isoform X1 [Seriola dumerili]	67.22	0	0.87238	4.3732	0.972206	0.413615	0.32302	0.859594	0.098479	0.127626	1.46828	0.853219
g00888	scf.0006	2682947	2686312	+	XP_041732004.2	uncharacterized protein LOC121565385 [Coregonus clupeaformis]	81.82	1.50e-315	0.103532	0.176753	0.295768	0.256704	0.490799	0	0.684167	0	2.41806	0.896212
g00889	scf.0006	2758809	2773939	-	XP_035493502.2	carboxypeptidase E [Scophthalmus maximus]	93.83	0	1175.82	388.198	21.4209	42.1801	9.05119	5.61949	0.164203	4.03591	4.11079	0.949527	brain
g00890	scf.0006	2781749	2787836	-	XP_015797757.1	PREDICTED: methylsterol monooxygenase 1 [Nothobranchius furzeri]	91.07	2.24e-210	39.6421	63.1742	9.51051	15.9399	20.2708	0.490757	0.412841	0	11.3154	0.806918
g00891	scf.0006	2791280	2804413	-	XP_018546403.1	PREDICTED: kelch-like protein 2 isoform X1 [Lates calcarifer]	98.17	0	17.2473	6.26901	0.631233	0.675475	0.294614	0.676565	0	0.267613	19.3467	0.831613
g00892	scf.0006	2813946	2817108	-	XP_013875669.1	PREDICTED: mediator of RNA polymerase II transcription subunit 28 [Austrofundulus limnaeus]	93.04	1.52e-95	144.93	124.072	50.5415	52.107	18.6466	19.5957	11.8902	8.25351	217.408	0.752748
g00893	scf.0006	2823112	2830250	-	XP_032397473.1	cytosol aminopeptidase [Etheostoma spectabile]	88.74	0	37.9906	54.73	10.3207	17.964	10.0918	13.9044	16.3277	4.56153	256.088	0.919027	ovary
g00894	scf.0006	2831702	2834500	-	XP_028419763.1	clarin-2 [Perca flavescens]	90.79	1.91e-148	0.79896	0.534304	0	0	0.260518	0.12584	0.281186	0	7.44537	0.966409
g00895	scf.0006	2838005	2851258	+	XP_028419741.1	transmembrane anterior posterior transformation protein 1 homolog [Perca flavescens]	89.51	0	29.2145	11.4766	5.85405	8.1976	3.96717	18.7947	8.16984	7.45536	8.06037	0.692038
g00896	scf.0006	2857878	2886652	+	XP_041839464.1	prominin 1 b isoform X6 [Melanotaenia boesemani]	77	0	7.34358	99.5744	0	0.879864	0.315559	0	22.406	0	0.187211	0.960918	eye
g00897	scf.0006	2897484	2898023	+	XP_047434695.1	fibroblast growth factor-binding protein 2b [Mugil cephalus]	73.51	7.32e-94	0.494946	1.47451	1.87867	1.7589	0	0	0	0	0.049875	0.748611
g00898	scf.0006	2906860	2907516	+	XP_023265263.1	fibroblast growth factor-binding protein 1 [Seriola lalandi dorsalis]	58.19	1.21e-80	1.85673	3.95451	7.50617	3.7113	0.023369	0.048574	0	0	0	0.840224
g00899	scf.0006	2921221	2926443	-	CAG5928645.1	unnamed protein product [Menidia menidia]	89.24	2.24e-200	45.9535	150.981	758.946	479.367	510.851	430.459	23.5993	54.9405	213.193	0.685527
g00900	scf.0006	2943419	2948277	+	KAF6738383.1	Ubiquitin carboxyl-terminal hydrolase isozyme L1 [Oryzias melastigma]	50	2.2e-38	651.957	202.064	1.65944	37.0857	10.2336	20.001	0	2.63448	907.772	0.87254	ovary
g00901	scf.0006	2964575	2972171	+	XP_008291215.1	PREDICTED: LIM and calponin homology domains-containing protein 1-like isoform X2 [Stegastes partitus]	85.18	0	3.76188	0.48367	0	0	0	0.87658	0	2.60792	1.12036	0.830918
g00902	scf.0006	2972258	2981863	+	XP_044046325.1	LIM and calponin homology domains-containing protein 1-like isoform X9 [Siniperca chuatsi]	51.11	1.48e-281	17.7044	6.28612	0.399758	0.712946	0.526572	2.42001	0.329091	6.72422	2.18858	0.861706	brain
g00903	scf.0006	2983999	2997896	+	XP_041839818.1	transmembrane protein 192 isoform X2 [Melanotaenia boesemani]	70.61	4.76e-118	33.039	28.3731	13.4211	17.0188	8.1636	9.45818	8.56993	7.46019	125.91	0.875403	ovary
g00904	scf.0006	3015093	3030238	+	XP_041839816.1	E3 ubiquitin-protein ligase MARCHF7 [Melanotaenia boesemani]	74.11	1.54e-266	4.14889	41.4878	0.258722	0	0	0	0.067512	0	0.82663	0.984026	eye
g00905	scf.0006	3031721	3036563	-	XP_035813906.1	translation machinery-associated protein 16 isoform X2 [Amphiprion ocellaris]	78.4	3.42e-73	92.9412	370.328	61.5717	61.8868	28.4326	41.9147	32.42	58.8074	240.161	0.791355
g00906	scf.0006	3170016	3190809	+	XP_033480560.1	F-box/WD repeat-containing protein 7 isoform X2 [Epinephelus lanceolatus]	96.67	0	15.1701	1.51897	1.09633	0.91181	0.244014	1.13331	1.6653	4.0087	1.46722	0.900745	brain
g00907	scf.0006	3422511	3427773	-	XP_046699181.1	glutamyl-tRNA(Gln) amidotransferase subunit B, mitochondrial [Silurus meridionalis]	85.61	9.23e-76	2.72238	0.778384	0.240789	1.95979	0.658386	1.79705	0.434385	0.377559	24.0659	0.953416	ovary
g00908	scf.0006	3422679	3442606	+	XP_040002376.1	glutamyl-tRNA(Gln) amidotransferase subunit B, mitochondrial [Xiphias gladius]	85.8	1.08e-299	17.4415	3.81659	2.53523	2.8103	1.47716	1.88721	1.73671	0.591079	38.626	0.895486	ovary
g00909	scf.0006	3446623	3465379	-	XP_028262446.1	protein FAM160A1 [Parambassis ranga]	82.35	0	1.52456	0.590143	1.11723	1.84369	0.666809	0.477509	0	0.739237	2.0387	0.573308
g00910	scf.0006	3493546	3505262	+	XP_035516465.1	SH3 domain-containing protein 19 isoform X1 [Morone saxatilis]	55.77	0	0.323824	0.739544	9.63169	5.72858	1.48107	0.664181	0.35978	0	25.7064	0.907958	ovary
g00911	scf.0006	3506224	3510517	-	XP_041788994.1	40S ribosomal protein S3a [Chelmon rostratus]	99.25	7.63e-185	2719.4	3287.75	7574.66	6898.95	3688.77	4884.39	2307.61	2746.28	3065.31	0.511555
g00912	scf.0006	3541889	3589282	+	XP_041839637.1	lipopolysaccharide-responsive and beige-like anchor protein isoform X6 [Melanotaenia boesemani]	83.89	0	3.97254	0.858888	0.62553	0.768033	0.113699	0.69014	0.403096	0.564665	2.44553	0.796428
g00913	scf.0006	3635916	3636995	-	CAG5928631.1	unnamed protein product [Menidia menidia]	99.44	3.6e-264	7.69715	10.7098	3.83328	1.85026	4.12491	0.723956	0	0.005751	3.89857	0.741663
g00914	scf.0006	3654152	3722905	+	XP_044203173.1	lipopolysaccharide-responsive and beige-like anchor protein isoform X5 [Thunnus albacares]	89.5	0	8.61391	11.9114	7.48734	3.83599	1.93223	3.25021	1.23608	1.09299	5.85583	0.650496
g00915	scf.0006	3726107	3773479	-	XP_041839639.1	serine/threonine-protein kinase DCLK2 isoform X2 [Melanotaenia boesemani]	77.74	0	13.6914	2.30411	0.435705	0	0.166253	0.171091	0	0	3.77449	0.937446	brain
g00916	scf.0006	3791554	3827287	-					0	0	0	0	0	0	0	0	8.69828	1
g00917	scf.0006	3891895	3893700	+	XP_008301036.1	PREDICTED: mineralocorticoid receptor [Stegastes partitus]	88.21	0	34.807	7.53547	1.92754	2.37226	1.14465	1.472	1.84399	1.98324	0.886151	0.931173	brain
g00918	scf.0006	3942754	3974162	+	XP_024866064.1	mineralocorticoid receptor isoform X2 [Kryptolebias marmoratus]	97.19	1.27e-279	54.8902	48.1452	6.60595	3.69725	2.79164	2.40438	3.19761	2.09713	1.00325	0.840722
g00919	scf.0006	3989157	4051746	-	XP_044046033.1	rho GTPase-activating protein 10 isoform X7 [Siniperca chuatsi]	81.68	0	2.11146	22.2526	6.17871	19.2482	3.83142	4.2877	4.60202	3.53838	16.643	0.660484
g00920	scf.0006	4052004	4074176	+	XP_041838779.1	protein arginine N-methyltransferase 9 [Melanotaenia boesemani]	86.57	0	13.6202	21.2317	6.26991	4.7996	2.68336	4.40033	1.10506	1.58147	26.4378	0.736686
g00921	scf.0006	4075765	4082468	-	XP_008301007.1	PREDICTED: transmembrane protein 184C [Stegastes partitus]	92	1.37e-310	25.6642	7.22889	10.2032	22.9146	9.99852	11.6202	6.73739	3.67626	63.2763	0.806319
g00922	scf.0006	4089337	4098509	-	XP_041839538.1	endothelin receptor type Aa [Melanotaenia boesemani]	78.08	3.08e-239	0.673431	0	6.50975	2.01522	1.53674	6.15454	1.06325	0.827251	2.09324	0.724189
g00923	scf.0006	4225200	4226678	-	XP_043883409.1	POU domain, class 4, transcription factor 2 [Solea senegalensis]	88.42	1.65e-224	6.45238	0.442155	0	0	0	0	0	0	0	0.991434
g00924	scf.0006	4400176	4406125	-	XP_003449719.1	U6 snRNA-associated Sm-like protein LSm6 [Oreochromis niloticus]	100	1.45e-49	182.132	243.917	126.912	134.551	52.897	88.7509	51.0979	37.3418	160.778	0.572364
g00925	scf.0006	4432268	4480915	+	XP_008300948.1	PREDICTED: zinc finger protein 827 [Stegastes partitus]	92.46	0	0.738004	0.303084	0.162691	0.148011	0.038744	0.39418	0.028491	0.065037	0.404973	0.738279
g00926	scf.0006	4481049	4487017	+	XP_042340420.1	zinc finger protein 827-like [Plectropomus leopardus]	83	6.45e-239	0.8912	0.217477	0	0	0	0	0.170512	0	0.143002	0.925523
g00927	scf.0006	4508983	4516744	-	XP_041839902.1	methylmalonic aciduria type A protein, mitochondrial [Melanotaenia boesemani]	84.18	1.1e-231	9.01753	4.40685	1.69004	2.06821	0.767128	1.50754	1.92268	1.5022	14.6841	0.805213
g00928	scf.0006	4528016	4536362	-	XP_030002046.1	mothers against decapentaplegic homolog 1 [Sphaeramia orbicularis]	97.64	0	1.16094	0.225057	2.44485	5.51068	0.363646	0.802474	0.516687	1.00553	4.31446	0.754258
g00929	scf.0006	4577878	4585433	-	KAI3353086.1	hypothetical protein L3Q82_019649 [Scortum barcoo]	80.13	1.76e-95	0	0	0	0	0	0	0	0	0
g00930	scf.0006	4604268	4637781	-	XP_023259998.1	hedgehog-interacting protein isoform X1 [Seriola lalandi dorsalis]	92.26	0	9.1663	0.212581	1.20014	1.44447	2.7357	1.01915	9.38224	0.15691	4.08001	0.733336
g00931	scf.0006	4737907	4774079	+	XP_018546390.1	PREDICTED: FRAS1-related extracellular matrix protein 3 [Lates calcarifer]	87.24	0	0.11072	0.10491	0.320196	0.195561	0	0	0	2.52283	0.028613	0.962344
g00932	scf.0006	4775525	4787383	-	AWP05448.1	putative SWI/SNF-related matrix-associated actin-dependent regulator of chromatin subfamily A member 5-like [Scophthalmus maximus]	92.36	0	63.219	55.3909	23.8485	21.8431	9.89299	30.1526	16.8894	6.19893	63.2178	0.550305
g00933	scf.0006	4793871	4800784	+	CAG5928610.1	unnamed protein product [Menidia menidia]	85.67	0	26.9389	18.0625	11.0875	6.16184	2.93303	9.07963	5.42537	6.18471	62.5446	0.828375
g00934	scf.0006	4854504	4871470	+	XP_041838272.1	GRB2-associated-binding protein 1 isoform X4 [Melanotaenia boesemani]	87.33	0	35.963	11.4883	7.19947	5.12271	2.08885	21.7794	7.07809	1.9329	43.9967	0.736762
g00935	scf.0006	4960430	4963459	-	XP_019222776.1	protein NYNRIN-like [Oreochromis niloticus]	57.78	2.21e-27	0	0	0	0	0	0	0	0	0
g00936	scf.0006	4963480	4964717	-	KAI3376441.1	hypothetical protein L3Q82_016897 [Scortum barcoo]	41.48	2.56e-16	0	0	0	0	0	0	0	0	0
g00937	scf.0006	5045690	5047990	+	XP_041840384.1	LOW QUALITY PROTEIN: uncharacterized protein LOC121639288 [Melanotaenia boesemani]	58.16	7.23e-255	0	0	0	0	0	0	0	0	0
g00938	scf.0007	2	2973	+	XP_044205194.1	zinc finger MYND domain-containing protein 10 [Thunnus albacares]	81.75	2.09e-232	2.27029	0	0	0	0	7.7309	0	0.05192	1.13193	0.944151
g00939	scf.0007	7977	18301	+	KAI3369968.1	hypothetical protein L3Q82_024774, partial [Scortum barcoo]	75.22	1.17e-239	6.312	1.08437	21.105	30.3452	8.21492	30.2146	3.71829	2.89852	60.149	0.784093
g00940	scf.0007	21970	24775	+	XP_004548705.1	tumor suppressor candidate 2 [Maylandia zebra]	91.74	8.92e-64	95.2081	108.128	163.592	84.0775	22.7545	70.165	10.5631	11.0862	322.9	0.781057
g00941	scf.0007	33632	42113	+	KAA8593338.1	hypothetical protein FQN60_009454, partial [Etheostoma spectabile]	68.97	0	2.98571	0.377863	1.61192	0.720757	0.478312	2.26944	3.07771	0.361137	22.0496	0.932636	ovary
g00942	scf.0007	282642	310579	+	XP_023260305.1	voltage-dependent calcium channel subunit alpha-2/delta-2 [Seriola lalandi dorsalis]	93.51	0	38.2709	3.32341	0	0.294873	0.130121	0	0	0	0	0.987757	brain
g00943	scf.0007	316084	319946	-	XP_029989702.1	protein ABHD14B [Sphaeramia orbicularis]	87.2	1.71e-131	0.820403	0.499752	0.846013	1.36262	0.596497	0.888295	0.808661	0	5.10255	0.857369
g00944	scf.0007	321789	338306	+	XP_026163262.1	hepatocyte growth factor-like protein isoform X1 [Mastacembelus armatus]	92.26	0	0	0.271461	0	10.6745	0.125402	0	335.816	0	2.52804	0.994938	liver
g00945	scf.0007	355814	358806	-	XP_022063664.1	uncharacterized protein C3orf18 homolog isoform X1 [Acanthochromis polyacanthus]	90.24	1.12e-88	55.9967	80.8739	1.68826	2.21481	0.51709	1.42911	0	5.97813	2.03244	0.892029	eye
g00946	scf.0007	376739	387233	+	XP_006642037.1	PREDICTED: guanine nucleotide-binding protein G(I)/G(S)/G(T) subunit beta-1 [Lepisosteus oculatus]	99.71	8.3e-253	136.966	33.1109	11.4738	32.3622	11.6436	19.27	4.11449	5.23102	102.2	0.799762
g00947	scf.0007	393495	397464	+	XP_041836808.1	TAR DNA-binding protein 43 isoform X1 [Melanotaenia boesemani]	93.6	1.94e-266	192.723	132.766	34.3595	40.6028	16.0674	54.1847	30.0158	23.4105	53.9955	0.750028
g00948	scf.0007	399438	407935	-	XP_039653914.1	centromere protein S [Perca fluviatilis]	82.88	2.43e-53	177.954	144.339	63.5476	37.1364	22.5088	49.4837	26.8013	5.67542	84.8907	0.694876
g00949	scf.0007	411061	411756	-	XP_022602507.1	retinoid-binding protein 7-like [Seriola dumerili]	84.75	2.31e-74	15.3987	5.64876	8.94165	20.9753	75.0078	37.7978	0	17.7348	0.951416	0.820938
g00950	scf.0007	414927	418138	-	XP_040889581.1	GDH/6PGL endoplasmic bifunctional protein [Toxotes jaculatrix]	83.63	0	4.58203	1.22219	3.02067	27.8583	3.04319	2.2515	39.6668	0.384233	34.2949	0.758434
g00951	scf.0007	440740	453671	+	XP_044072236.1	ephrin type-A receptor 2a [Siniperca chuatsi]	88.97	0	1.99025	0	3.18196	2.94093	0.1351	1.68954	0.200348	0.444903	0.289493	0.697885
g00952	scf.0007	457607	460073	+	XP_008287242.1	PREDICTED: REM2- and Rab-like small GTPase 1 [Stegastes partitus]	81.4	2.69e-149	2.82645	1.4025	0.603589	1.42598	0.398874	0.942539	0	0	5.76402	0.835186
g00953	scf.0007	460744	461056	-	XP_042367092.1	rho guanine nucleotide exchange factor 19 [Plectropomus leopardus]	72.86	6.22e-25	8.55019	14.5877	11.2516	4.40465	1.66662	11.6757	4.03007	0.504865	302.739	0.976601	ovary
g00954	scf.0007	461102	464487	-	XP_018542216.1	PREDICTED: rho guanine nucleotide exchange factor 19-like [Lates calcarifer]	58.33	9.9e-129	1.47445	3.52051	2.2368	0.56891	0.390219	1.61517	0.458981	0	313.66	0.995909	ovary
g00955	scf.0007	466004	476565	-	XP_035796758.1	protein DDI1 homolog 2 isoform X1 [Amphiprion ocellaris]	75.81	0	29.2066	10.5977	6.89452	3.06387	2.03276	7.75695	3.95828	2.84756	14.3067	0.779766
g00956	scf.0007	498815	503824	+	XP_008317895.1	ADP-ribosylation factor-like protein 8B [Cynoglossus semilaevis]	99.41	3.68e-119	117.581	44.6721	23.8019	34.7741	13.0854	21.5041	12.8715	37.5039	272.537	0.859746	ovary
g00957	scf.0007	506943	515871	+	XP_040890360.1	ER degradation-enhancing alpha-mannosidase-like protein 1 [Toxotes jaculatrix]	92.06	0	7.00535	2.2402	9.95082	8.69053	3.36995	8.14103	5.34061	1.70265	17.4281	0.666908
g00958	scf.0007	519544	522301	-	CAG5980221.1	unnamed protein product [Menidia menidia]	96.57	2.96e-247	0	5519.41	1.1568	0	0	0	0	0.268282	0	0.999968	eye
g00959	scf.0007	527811	550088	-	XP_023265968.1	semaphorin-3F-like isoform X4 [Seriola lalandi dorsalis]	97.94	0	5.33854	6.15375	4.41829	1.39508	0.232163	0.143787	0	2.03722	0.923033	0.705706
g00960	scf.0007	639094	649482	-	XP_042261801.1	RNA-binding protein 6 [Thunnus maccoyii]	72.76	0	84.5287	85.3178	25.5917	16.7389	9.93762	15.4642	9.47179	7.43603	26.24	0.713704
g00961	scf.0007	659647	666445	-	XP_035518109.1	caM kinase-like vesicle-associated protein [Morone saxatilis]	87.5	5.38e-266	82.1883	4.4434	0	0	0	0	0	0	0	0.993242	brain
g00962	scf.0007	690274	703517	-	CAG5980248.1	unnamed protein product [Menidia menidia]	72.19	0	1.22473	0.800437	6.69677	11.5425	4.44891	5.3157	7.95412	0.440947	2.3722	0.683195
g00963	scf.0007	712280	727366	+	XP_041836926.1	ubiquitin-like modifier-activating enzyme 1 [Melanotaenia boesemani]	82.74	0	0.762951	0	2.69186	2.85223	1.4467	2.83236	0	0.245695	4.98915	0.728616
g00964	scf.0007	753713	782109	-	KAI3369396.1	hypothetical protein L3Q82_007627 [Scortum barcoo]	90.32	0	50.3617	7.66793	1.82947	2.34015	0.849505	1.29338	3.95011	0.525499	68.9843	0.875302	ovary
g00965	scf.0007	816799	833068	-	XP_023265978.1	sodium-coupled neutral amino acid transporter 3-like isoform X2 [Seriola lalandi dorsalis]	81.54	7.51e-292	0.644435	0.767266	0.208799	0.924352	0.961805	0	0	33.9709	2.10972	0.979334	muscle
g00966	scf.0007	850132	877514	-	XP_041835886.1	RNA-binding protein 5 isoform X1 [Melanotaenia boesemani]	80.8	0	245.646	212.034	113.787	51.8004	41.8009	63.7815	40.1614	23.4832	50.7764	0.695891
g00967	scf.0007	878311	904999	-	KAF6726109.1	RNA-binding protein 5 [Oryzias melastigma]	57.6	1.2e-67	197.351	95.2609	94.0218	69.1837	24.1657	64.922	23.6486	14.22	74.3988	0.708754
g00968	scf.0007	914200	915242	-	XP_012711446.2	glutathione peroxidase 1a [Fundulus heteroclitus]	86.21	2.29e-85	24.9191	2.28552	53.8216	5.29317	1.32363	654.934	38.5297	1.58431	189.234	0.939499	kidney
g00969	scf.0007	984378	1019677	+	XP_041837412.1	glutamate receptor, metabotropic 2b isoform X1 [Melanotaenia boesemani]	93.5	0	33.5998	2.44397	0	0	0	0	0	0	0.295975	0.989807	brain
g00970	scf.0007	1020563	1025786	-	XP_023135548.1	U3 small nucleolar RNA-interacting protein 2 isoform X2 [Amphiprion ocellaris]	89.65	1.47e-301	20.4743	19.5654	13.1034	15.7907	10.6776	15.8667	9.7569	7.85816	377.119	0.962514	ovary
g00971	scf.0007	1027548	1031682	+	CAG5980321.1	unnamed protein product [Menidia menidia]	83.61	8.45e-138	56.9254	26.7818	6.49341	10.1599	5.19921	6.67986	5.4162	3.51333	58.8011	0.742417
g00972	scf.0007	1037040	1038311	+	XP_040890468.1	probable G-protein coupled receptor [Toxotes jaculatrix]	87.09	2.98e-264	2.27618	1.12133	0	0.016124	0	0.09072	0	0	0.173257	0.923038
g00973	scf.0007	1045825	1048914	+	XP_008284205.1	PREDICTED: caveolin-2-like [Stegastes partitus]	87.03	6.37e-112	0	1.45697	1.87406	13.9366	0	0	0	25.5541	0.376268	0.913693	muscle
g00974	scf.0007	1052977	1061407	-	XP_041837503.1	oxytocin receptor like [Melanotaenia boesemani]	88.32	1.23e-245	0	0.251974	0	0.277009	0.174045	0	0	0	0.698539	0.874197
g00975	scf.0007	1096592	1122731	-	XP_022044981.1	SLIT-ROBO Rho GTPase-activating protein 3-like isoform X2 [Acanthochromis polyacanthus]	94.48	0	30.4196	3.39748	3.13925	4.14586	0.912886	2.09875	1.80415	2.07708	2.25043	0.918532	brain
g00976	scf.0007	1139022	1146286	+	XP_039652754.1	prostacyclin synthase isoform X1 [Perca fluviatilis]	78.54	4.03e-278	0	0.143091	44.7682	35.2123	1.48923	2.15948	0	0	0	0.891094	gill
g00977	scf.0007	1150032	1180559	+	XP_024126353.1	potassium voltage-gated channel subfamily B member 1 [Oryzias melastigma]	91.18	0	4.71316	0.420266	0	0	0	0	0	0	0	0.988854
g00978	scf.0007	1187106	1191596	-	XP_022044979.1	somatomedin-B and thrombospondin type-1 domain-containing protein-like [Acanthochromis polyacanthus]	77.1	1.09e-156	0	1.20281	0	0	0	0	0	0	0	1
g00979	scf.0007	1198970	1203372	-	XP_008284094.1	PREDICTED: double-stranded RNA-binding protein Staufen homolog 1 isoform X1 [Stegastes partitus]	93.52	0	189.504	92.522	31.6143	39.2323	23.34	28.591	26.8845	25.7509	125.857	0.740247
g00980	scf.0007	1207563	1222219	-	XP_041836270.1	polybromo 1, like isoform X2 [Melanotaenia boesemani]	82.15	0	25.8526	31.1649	14.2885	9.55058	4.53529	13.2346	5.67282	2.40069	52.2383	0.74468
g00981	scf.0007	1226766	1240393	+	CAG5980410.1	unnamed protein product [Menidia menidia]	98.26	6.17e-250	60.5451	6.62842	0	0	0	0.264503	0	0	0	0.985769	brain
g00982	scf.0007	1247202	1254488	-	XP_008284065.1	PREDICTED: protein FAM107A [Stegastes partitus]	65.85	5.44e-54	2.41752	95.831	70.751	851.762	0.236736	0	0	0	0.223188	0.975131	anterior gut
g00983	scf.0007	1254578	1255165	-	XP_040890711.1	protein FAM3C [Toxotes jaculatrix]	60	8.22e-17	0	0	37.2876	510.495	0	0	0	0	0	0.99087	anterior gut
g00984	scf.0007	1407878	1408564	+	XP_041840384.1	LOW QUALITY PROTEIN: uncharacterized protein LOC121639288 [Melanotaenia boesemani]	78.64	2.66e-102	0	0	0	0	0	0	0	0	0
g00985	scf.0007	1409716	1410051	+	XP_043972480.1	uncharacterized protein LOC122830832 [Gambusia affinis]	43.24	1.3e-15	0	0	0	0	0	0	0	0	0
g00986	scf.0007	1494579	1543644	+	XP_033482408.1	receptor-type tyrosine-protein phosphatase gamma isoform X2 [Epinephelus lanceolatus]	77.84	0	13.2181	5.73243	10.9428	5.09938	1.59249	1.95937	2.5012	1.1646	9.09414	0.639827
g00987	scf.0007	1556312	1597574	-	XP_042363502.1	calcium-dependent secretion activator 1-like isoform X10 [Plectropomus leopardus]	96.89	0	226.94	45.7097	0	0.602033	0.138275	0.334353	0	0	0	0.974231	brain
g00988	scf.0007	1648077	1653084	+	XP_041834068.1	synaptoporin [Melanotaenia boesemani]	87.46	8.55e-187	3.89702	0	0	0	0	0	0	0	3.72139	0.880634
g00989	scf.0007	1657451	1658926	-	ADA68237.1	middle wave-sensitive opsin [Melanotaenia australis]	92.61	2.67e-235	0	16.075	0	0	0	0	0	0	0	1	eye
g00990	scf.0007	1664569	1666032	+	ADA68237.1	middle wave-sensitive opsin [Melanotaenia australis]	92.8	7.27e-232	0	14.3947	0	0	0	0	0	0	0	1	eye
g00991	scf.0007	1681590	1684998	-	NP_001098125.1	green-sensitive opsin [Oryzias latipes]	89.57	5.92e-224	0	1984.71	1.16491	0	0	0	0	0.114177	0	0.999919	eye
g00992	scf.0007	1697814	1706431	-	XP_035517504.1	solute carrier family 6 member 22, tandem duplicate 2 [Morone saxatilis]	83.36	0	0	0.622332	0	0	0	0	0	0	0.10788	0.978332
g00993	scf.0007	1713774	1714912	-	XP_038586923.1	uncharacterized protein LOC119912022 [Micropterus salmoides]	68.12	5.58e-48	0	0	0	0	0.337306	7.82027	0	0	0	0.994608
g00994	scf.0007	1715490	1718526	-	XP_031698305.1	scavenger receptor cysteine-rich type 1 protein M130-like, partial [Anarrhichthys ocellatus]	55.73	1.11e-114	0	0	0	0	0.192916	5.47864	0	0	0	0.995598
g00995	scf.0007	1736210	1745007	+	XP_008283935.1	PREDICTED: sodium- and chloride-dependent GABA transporter 2-like [Stegastes partitus]	89.37	0	14.6334	14.9597	32.176	16.1245	5.95778	48.531	4.39918	10.3132	34.7849	0.656538
g00996	scf.0007	1753194	1759425	-	XP_023270066.1	peptidyl-prolyl cis-trans isomerase FKBP5 [Seriola lalandi dorsalis]	76.74	4.34e-243	25.0007	11.8392	16.2797	12.3468	16.8123	42.3194	25.6197	17.954	8.62953	0.602777
g00997	scf.0007	1783190	1783632	+	XP_036007933.1	serine/arginine-rich splicing factor 3a [Fundulus heteroclitus]	97.39	1.95e-79	69.9933	89.7152	70.0234	66.681	24.4021	46.0783	20.1173	18.1	60.0207	0.476933
g00998	scf.0007	1792217	1794137	+	XP_018541257.1	PREDICTED: uncharacterized protein LOC108889343 isoform X4 [Lates calcarifer]	44.92	1.35e-32	2.94467	1.49704	5.11977	7.9076	5.65662	49.5798	1.38681	3.2647	1.42075	0.926386	kidney
g00999	scf.0007	1794516	1797532	+	XP_008406995.1	PREDICTED: ras-related protein Rab-37-like isoform X3 [Poecilia reticulata]	90.06	1.37e-98	3.21212	7.92423	12.7251	13.0153	10.9597	63.7792	0	3.85115	1.58668	0.895588	kidney
g01000	scf.0007	1800365	1803339	-	XP_023136071.1	mitochondrial mRNA pseudouridine synthase TRUB2 [Amphiprion ocellaris]	78.29	2.31e-179	12.77	13.0325	3.53543	6.60057	3.13718	5.59979	2.1709	6.45245	152.619	0.956347	ovary
g01001	scf.0007	1806381	1807960	+	XP_005927587.1	haloacid dehalogenase-like hydrolase domain-containing protein 3 isoform X2 [Haplochromis burtoni]	83.75	2.67e-147	21.843	62.9223	13.429	13.8616	11.025	13.0622	15.8979	6.46756	18.6191	0.773122
g01002	scf.0007	1811515	1815584	-	XP_041836345.1	protransforming growth factor alpha [Melanotaenia boesemani]	72.41	8.65e-109	0	0	0	0	0	0.264481	0	0	141.074	0.999766	ovary
g01003	scf.0007	1823646	1834316	+	XP_036955536.1	solute carrier family 2, facilitated glucose transporter member 11 isoform X2 [Acanthopagrus latus]	76.54	1.3e-265	2.57921	1.09745	0	0	0	16.2273	0	0	0.309735	0.969293	kidney
g01004	scf.0007	1850397	1857981	+	XP_008283833.1	PREDICTED: solute carrier family 2, facilitated glucose transporter member 11-like [Stegastes partitus]	88.33	5.39e-310	2.93059	0	0.041913	0	0	115.648	0	0	0.101093	0.996678	kidney
g01005	scf.0007	1863232	1876147	-	XP_008283810.1	PREDICTED: POZ-, AT hook-, and zinc finger-containing protein 1 isoform X2 [Stegastes partitus]	79.47	0	3.2248	0.057282	0.39948	0.180277	0.069062	0.794224	0.276979	0.318223	2.89844	0.806424
g01006	scf.0007	1880602	1891759	-	XP_040890755.1	eukaryotic translation initiation factor 4E transporter isoform X3 [Toxotes jaculatrix]	77.8	0	32.1809	32.5034	10.4396	6.79185	2.87881	12.7217	4.29505	2.57392	33.7585	0.613486
g01007	scf.0007	1895225	1902923	+	XP_023270065.1	protein SFI1 homolog [Seriola lalandi dorsalis]	39.95	1.78e-148	11.844	21.1405	1.42284	1.78408	0.911425	1.48381	3.95833	0.357298	31.3626	0.829007
g01008	scf.0007	1905738	1911562	+	XP_008283788.1	PREDICTED: saxiphilin-like [Stegastes partitus]	84.48	0	3.61273	1.74781	0.848408	0.446619	1.11932	0.488968	0.535024	2.35663	0.446946	0.723556
g01009	scf.0007	1916524	1919659	+	XP_003454623.1	NAD-dependent protein lipoamidase sirtuin-4, mitochondrial [Oreochromis niloticus]	82.64	2.37e-190	4.62456	2.24875	3.93011	2.08501	0.793391	2.25226	1.06987	0.698931	8.70988	0.745937
g01010	scf.0007	1921120	1923527	-	XP_041836344.1	UPF0739 protein C1orf74 homolog [Melanotaenia boesemani]	72.36	4.99e-115	90.6756	161.374	49.6527	43.378	38.1435	30.6761	21.3154	16.1728	81.4237	0.712286
g01011	scf.0007	1923667	1925502	+	XP_012728163.2	ubiquinol-cytochrome-c reductase complex assembly factor 2 [Fundulus heteroclitus]	95.38	1.94e-84	125.646	347.539	39.1182	33.6315	10.4344	29.9063	4.49454	6.65282	241.478	0.823271
g01012	scf.0007	1926115	1927852	-	XP_040015487.1	translocator protein isoform X3 [Xiphias gladius]	90.62	2.27e-110	42.0884	26.567	22.77	42.4806	27.8626	191.675	9.96309	8.26398	25.2441	0.866154	kidney
g01013	scf.0007	1943025	1951375	+	XP_018541284.1	PREDICTED: fibroblast growth factor receptor substrate 2-like [Lates calcarifer]	91.11	0	1.60325	0	0.087661	0.126228	0	0	0	0.023682	0.165304	0.968589
g01014	scf.0007	1967383	2005106	+	CAG5980609.1	unnamed protein product [Menidia menidia]	91.3	0	0.985726	1.22367	0	0	0	0	0	0	0.123593	0.886681
g01015	scf.0007	2011958	2042189	+	XP_041836326.1	sodium- and chloride-dependent GABA transporter 2-like [Melanotaenia boesemani]	84.84	0	2.38714	1.30322	0	0.265861	0	0	0	0	0.307492	0.901735
g01016	scf.0007	2046135	2051143	-	KAG9277157.1	peptidyl-prolyl cis-trans isomerase-like 1 [Astyanax mexicanus]	93.06	1.98e-98	34.2353	55.8213	39.4805	39.954	17.9718	26.6379	5.14015	1.93248	212.648	0.869989	ovary
g01017	scf.0007	2064444	2064716	-	KAF7704191.1	hypothetical protein HF521_021263, partial [Silurus meridionalis]	38.89	2.93e-13	0.32439	0	0	0	0	0	0	0	0	1
g01018	scf.0007	2065265	2066146	-	RVE58519.1	hypothetical protein OJAV_G00210120 [Oryzias javanicus]	48.81	5.82e-77	0.325491	0	0	0.008009	0	0	0	0	0	0.996924
g01019	scf.0007	2090340	2105892	+	XP_006783363.2	solute carrier family 6 member 11a [Neolamprologus brichardi]	82.41	0	1.2795	1.76035	0	0	0	0	0	0	1.4831	0.803832
g01020	scf.0007	2117938	2124495	+	XP_041837467.1	enolase 1b, (alpha) [Melanotaenia boesemani]	96.35	8.57e-288	190.162	1835.65	4.98892	2.82892	2.30714	3.97644	0.658792	1.97147	176.908	0.973865	eye
g01021	scf.0007	2133135	2149026	+	XP_023269913.1	arginine-glutamic acid dipeptide repeats protein-like isoform X2 [Seriola lalandi dorsalis]	77.99	0	16.8065	8.34296	1.43422	1.37794	0.611897	1.39311	1.20525	3.65242	1.46415	0.855101	brain
g01022	scf.0007	2151545	2155525	-	XP_035800306.1	uncharacterized protein si:ch211-157b11.14 isoform X2 [Amphiprion ocellaris]	49	2.38e-259	0.232307	1.47356	0.912341	1.99434	0	0.038501	0	45.4752	0.050491	0.987077	muscle
g01023	scf.0007	2158934	2170089	-	XP_035487767.1	uncharacterized protein C1orf159 homolog isoform X3 [Scophthalmus maximus]	91.23	1.06e-101	12.0424	9.08077	3.66393	6.12921	1.58772	2.18229	0.268323	0.575758	39.163	0.886594	ovary
g01024	scf.0007	2176834	2179195	-	XP_038553048.1	kelch repeat and BTB domain-containing protein 12 [Micropterus salmoides]	91.45	0	0.19892	1.5532	1.03504	4.29132	0	0	0	28.2418	0	0.96867	muscle
g01025	scf.0007	2181645	2189736	+	XP_033482388.1	solute carrier family 26 member 6, like [Epinephelus lanceolatus]	88.25	0	0.444713	0.25547	0	0.484739	0	52.1841	0	0	0	0.997162	kidney
g01026	scf.0007	2191056	2198162	-	XP_018541304.1	PREDICTED: transmembrane prolyl 4-hydroxylase-like [Lates calcarifer]	84.86	4.2e-298	62.5009	43.1506	0.758172	1.59608	0.428948	3.173	0	3.01274	0.447067	0.894868	brain
g01027	scf.0007	2203565	2205507	-	XP_046907604.1	putative nuclease HARBI1 [Hypomesus transpacificus]	77.91	1.32e-94	0	0.141954	0	0	0	0.091157	0	0	0	0.91973
g01028	scf.0007	2206612	2218667	-	XP_034725426.1	myosin heavy chain, fast skeletal muscle [Etheostoma cragini]	78.17	0	2.78034	17.8948	380.26	982.639	0	0	0	5.00044	0	0.948362	anterior gut
g01029	scf.0007	2206670	2208353	+	KAG5272514.1	hypothetical protein AALO_G00166380, partial [Alosa alosa]	55.66	4.42e-30	0	0	0.104043	0.612864	0	0	0	0	0	0.978779
g01030	scf.0007	2225579	2253290	+	XP_041836067.1	myosin heavy chain, fast skeletal muscle-like [Melanotaenia boesemani]	88.8	0	0.520312	0.664683	12.2796	1348.79	0.012474	0	0	0.250947	0	0.998728	anterior gut
g01031	scf.0007	2254546	2264770	+	XP_015257847.1	PREDICTED: myosin heavy chain, fast skeletal muscle-like [Cyprinodon variegatus]	77.89	0	0.232735	11.9339	77.3478	265.679	0	0.016558	0	0.308516	0.380579	0.957552	anterior gut
g01032	scf.0007	2263018	2264054	-	KAG5272514.1	hypothetical protein AALO_G00166380, partial [Alosa alosa]	49.28	4.9e-33	0	0	0.1921	1.58521	0	0	0	0	0	0.984852
g01033	scf.0007	2281518	2323824	-	XP_023117938.1	voltage-dependent calcium channel subunit alpha-2/delta-2-like [Amphiprion ocellaris]	87.11	0	69.3006	3.23949	0.538299	0.231935	0	0.236611	0	0.09775	2.11049	0.988358	brain
g01034	scf.0007	2344728	2358620	-	KAG7244612.1	hypothetical protein INR49_029631 [Caranx melampygus]	79.66	0	91.2388	64.2836	21.4352	59.1211	44.6286	68.0792	384.451	40.8957	62.479	0.852985	liver
g01035	scf.0007	2363020	2365033	-	XP_041837134.1	hyaluronidase-2 [Melanotaenia boesemani]	85.26	4.22e-308	5.65097	8.85751	2.67195	4.06483	2.27722	4.05635	1.62561	1.21029	25.8447	0.852897	ovary
g01036	scf.0007	2371224	2372796	-	XP_004548563.1	tumor suppressor candidate 2 [Maylandia zebra]	90.09	1.16e-67	154.201	132.546	48.8193	63.9197	42.0956	64.7238	49.1646	38.6403	197.966	0.624866
g01037	scf.0007	2378914	2382925	-	XP_041836656.1	ras association domain-containing protein 1 [Melanotaenia boesemani]	82.07	7.42e-213	6.19294	173.286	0.140374	0	0	0	0	0.086512	0	0.995369	eye
g01038	scf.0007	2390796	2393098	-	KTF93586.1	hypothetical protein cypCar_00047815 [Cyprinus carpio]	75.32	3.53e-246	0.589784	0.915365	0.640972	0.237256	0.03022	0.076795	0	0	0	0.784918
g01039	scf.0007	2393929	2397480	+	TKS71379.1	Cytochrome b561 domain-containing protein 2 [Collichthys lucidus]	74.27	2.82e-78	1.5454	1.83349	3.58668	4.62827	1.68475	1.20333	1.32376	0	47.967	0.958811	ovary
g01040	scf.0007	2400642	2411367	-	XP_041835647.1	helicase ARIP4 isoform X1 [Melanotaenia boesemani]	84.22	0	8.12078	1.29454	0.698042	0.618682	0.183233	0.923847	0.435373	0.519322	13.815	0.88424	ovary
g01041	scf.0007	2416356	2425357	+	XP_041835652.1	ubiquitin carboxyl-terminal hydrolase BAP1 isoform X2 [Melanotaenia boesemani]	84.08	0	66.4215	23.7144	13.4979	13.0318	7.64091	15.6653	9.06926	6.479	138.671	0.859812	ovary
g01042	scf.0007	2484861	2501375	+	TDH14012.1	hypothetical protein EPR50_G00039050 [Perca flavescens]	69.57	0	26.3616	0.907324	0	0.054889	0	0.059099	0	0	0.124892	0.994565	brain
g01043	scf.0007	2501833	2502639	+					49.8961	2.79505	0.051501	0.050828	0	0.070494	0	0	0.056843	0.992422	brain
g01044	scf.0007	2505789	2508125	+	KAA8593431.1	hypothetical protein FQN60_009547, partial [Etheostoma spectabile]	87.36	2.27e-34	109.692	11.0911	0	0	0	0	0	0	0	0.987361	brain
g01045	scf.0007	2527417	2557954	+	XP_044203783.1	LOW QUALITY PROTEIN: ERC protein 2 [Thunnus albacares]	89.19	0	36.0911	1.0392	0	0	0	0.127767	0	0	0	0.995958	brain
g01046	scf.0007	2571241	2572575	-	XP_047438386.1	protein disulfide isomerase CRELD1 [Mugil cephalus]	80.17	1.51e-144	0.653678	3.7998	1.04268	3.09586	1.06485	0.657813	0	4.85074	18.897	0.899684	ovary
g01047	scf.0007	2576307	2578297	-	XP_047203838.1	uncharacterized protein LOC124856923 [Girardinichthys multiradiatus]	51.49	6.62e-101	0.693383	0	30.904	39.5802	12.7084	5.42016	22.5858	0.056483	0.852148	0.768759
g01048	scf.0007	2599252	2603111	-	XP_041836771.1	inter-alpha-trypsin inhibitor heavy chain H3-like [Melanotaenia boesemani]	70.09	1.39e-147	0.391874	0	0	58.0436	0.159114	0	1337.91	0	5.22901	0.994037	liver
g01049	scf.0007	2604000	2607234	-	XP_019714635.1	PREDICTED: inter-alpha-trypsin inhibitor heavy chain H4-like, partial [Hippocampus comes]	80	7.79e-44	0	0	0	29.0961	0	0	604.046	0	1.97309	0.993571	liver
g01050	scf.0007	2607497	2610012	-	XP_029005885.1	inter-alpha-trypsin inhibitor heavy chain H4-like [Betta splendens]	76.79	2.5e-51	0	0	0	22.6537	0	0	303.486	0	0	0.990669	liver
g01051	scf.0007	2613427	2659920	-	XP_043977807.1	uncharacterized protein LOC122833897 [Gambusia affinis]	49.39	0	0.341634	0.890574	0.647284	32.1688	0.702884	1.53819	568.333	0.23191	12.8597	0.989139	liver
g01052	scf.0007	2670250	2681973	-	XP_022055866.1	serine/threonine-protein kinase WNK2-like isoform X5 [Acanthochromis polyacanthus]	75.73	0	39.2185	15.9031	0	0.0858	0	0	0	0	0	0.949039	brain
g01053	scf.0007	2687901	2696180	-	XP_041836772.1	serine/threonine-protein kinase WNK2 [Melanotaenia boesemani]	81.57	0	26.2036	5.16706	0	0.05061	0	0	0	0	0.09166	0.974673	brain
g01054	scf.0007	2715886	2719234	+	XP_024125876.1	ninjurin-1 isoform X1 [Oryzias melastigma]	90.24	8.16e-71	7.44023	7.83257	8.51973	4.59759	3.92196	28.4814	19.5797	2.71346	1.54452	0.753568
g01055	scf.0007	2721707	2726667	-	XP_018536971.1	PREDICTED: caspase recruitment domain-containing protein 19-like [Lates calcarifer]	63.95	5.04e-59	2.329	0	2.09553	4.10818	2.07945	3.62708	0	2.71363	1.92114	0.550719
g01056	scf.0007	2727613	2740004	-	XP_008283326.1	PREDICTED: protein bicaudal D homolog 2-like [Stegastes partitus]	89.23	0	29.7527	7.68823	4.17321	2.43486	1.39222	1.36625	0.89448	3.09684	12.381	0.859563	brain
g01057	scf.0007	2745937	2754066	-	XP_014884215.1	PREDICTED: transketolase-like [Poecilia latipinna]	95.06	0	3.38874	246.686	0.505245	0.300218	0.130082	0.140689	0	0	0	0.997738	eye
g01058	scf.0007	2776456	2845397	+	XP_035806467.1	calcium channel, voltage-dependent, L type, alpha 1D subunit, a isoform X6 [Amphiprion ocellaris]	92.05	0	15.4823	6.13289	0.044629	0	0	0.142569	0	0	0	0.948973	brain
g01059	scf.0007	2848456	2850807	-	XP_024126315.1	parapinopsin [Oryzias melastigma]	87.28	1.46e-209	0	24.5001	0	0	0	0	0	0	0	1	eye
g01060	scf.0007	2858381	2890230	+	XP_022602543.1	voltage-dependent calcium channel subunit alpha-2/delta-3-like [Seriola dumerili]	94.85	0	1.42333	7.69418	0.013336	0	0	0	0	0	0	0.97666
g01061	scf.0007	2896625	2899537	+	XP_026504687.1	protein NYNRIN-like [Terrapene carolina triunguis]	57.32	1.19e-207	0.093656	0.102036	0	0.012754	0.020589	0.014056	0.034343	0	0	0.785127
g01062	scf.0007	2932448	2942275	+	XP_028262561.1	protein B4 [Parambassis ranga]	71.01	2.32e-53	0.974554	3.03365	0.170742	0	0	0	0	0	1570.48	0.999667	ovary
g01063	scf.0007	2937497	2945628	-	XP_023125402.1	transmembrane and coiled-coil domains protein 1b isoform X1 [Amphiprion ocellaris]	79.37	0	14.2271	12.4386	4.31325	2.74292	2.29603	5.89962	1.07353	2.81517	6.74665	0.663267
g01064	scf.0007	2952673	2957883	-	XP_041837020.1	leucine-rich repeat extensin-like protein 1 [Melanotaenia boesemani]	47.66	3.8e-160	0.253885	0	0.156274	0.294754	0	0	0	0	548.262	0.999839	ovary
g01065	scf.0007	2958890	2961127	-	XP_041837018.1	proline-rich transmembrane protein 3-like [Melanotaenia boesemani]	50	2.25e-185	0.318415	42.2034	0	0	0	0	0	0	0.315724	0.998122	eye
g01066	scf.0007	2966065	2972578	+	XP_022049693.1	glutamine-rich protein 1-like [Acanthochromis polyacanthus]	86.48	0	58.7396	60.1611	26.1664	14.2444	8.86694	22.7542	8.08788	8.58965	91.7802	0.717245
g01067	scf.0007	2974060	2978554	-	XP_003441465.1	mitochondrial RNA pseudouridine synthase rpusd4 [Oreochromis niloticus]	77.08	1.8e-191	28.0483	29.8901	15.8735	13.9044	6.11557	13.5411	7.47296	10.8869	62.645	0.749117
g01068	scf.0007	2979432	2991309	+	KAI3370070.1	hypothetical protein L3Q82_024870 [Scortum barcoo]	78.89	0	8.07508	5.50843	3.83933	5.15526	2.24609	2.04714	0.490722	2.10237	2.10877	0.636256
g01069	scf.0007	2993416	3001810	+	XP_041837027.1	cytokine-inducible SH2-containing protein-like [Melanotaenia boesemani]	77.83	6.56e-119	0.926657	252.716	1.42938	1.49557	2.04802	0.43887	1.02842	14.2875	1.40294	0.988595	eye
g01070	scf.0007	3011393	3014404	+	XP_003441470.1	rho-related GTP-binding protein RhoA-B [Oreochromis niloticus]	100	8.14e-137	280.669	216.009	123.75	131.889	93.2619	129.408	53.157	31.5262	732.574	0.819187
g01071	scf.0007	3016877	3021968	-	XP_023269961.1	transmembrane protein 43 [Seriola lalandi dorsalis]	78.09	3.35e-212	8.84254	5.79352	9.64504	29.5076	8.27406	9.65318	1.72974	9.95111	74.8064	0.860646	ovary
g01072	scf.0007	3029183	3032344	+	XP_040889513.1	rab GDP dissociation inhibitor beta [Toxotes jaculatrix]	86.71	6.35e-276	0.163966	394.89	0	0	0.157655	0	0	0	0.414931	0.999767	eye
g01073	scf.0007	3034861	3037720	-	CAG5980984.1	unnamed protein product [Menidia menidia]	85.38	1.68e-100	32.8561	119.377	22.0217	27.0107	12.2834	11.0301	5.69365	20.9728	87.6508	0.770142
g01074	scf.0007	3039721	3048867	+	XP_028262375.1	NCK-interacting protein with SH3 domain isoform X2 [Parambassis ranga]	91.46	0	26.3327	11.1699	2.18201	1.55455	0.690055	4.07166	0.676554	2.39886	4.26647	0.871784	brain
g01075	scf.0007	3053554	3067806	+	XP_039652326.1	cAMP-dependent protein kinase type II-alpha regulatory subunit-like [Perca fluviatilis]	84.75	0	11.5426	26.8514	16.7692	22.6991	30.1819	27.8778	18.0131	14.6965	24.9126	0.323427
g01076	scf.0007	3069487	3091743	-	XP_008280898.1	PREDICTED: msx2-interacting protein-like isoform X1 [Stegastes partitus]	77.57	0	17.5201	8.08902	6.66777	4.80779	2.15404	6.9978	5.44617	3.73816	9.02044	0.665233
g01077	scf.0007	3097316	3101216	-	XP_031143421.1	filamin-binding LIM protein 1 isoform X2 [Sander lucioperca]	58.13	4.37e-147	0.962561	1.66821	7.53471	7.61831	11.6471	3.28335	0	0.492966	2.22156	0.744769
g01078	scf.0007	3106875	3113713	-	CAG5981030.1	unnamed protein product [Menidia menidia]	81.77	1.04e-198	3.26428	3.16091	10.966	6.88097	4.31607	9.38434	8.544	20.8535	6.24144	0.683759
g01079	scf.0007	3118341	3124504	-	XP_041835666.1	F-box only protein 42 [Melanotaenia boesemani]	84.44	0	14.8946	7.17195	6.57205	2.70697	1.28909	3.6594	2.3687	4.31397	14.4423	0.643122
g01080	scf.0007	3135427	3136060	+	XP_041835671.1	SUZ domain-containing protein 1-like [Melanotaenia boesemani]	90.21	7.95e-78	14.7865	6.83285	6.89394	10.5184	2.83563	5.83758	2.33175	3.36918	47.0495	0.858113	ovary
g01081	scf.0007	3145787	3148771	+	XP_031143299.1	ER membrane protein complex subunit 3 [Sander lucioperca]	100	2.88e-182	120.438	213.572	35.5547	44.7078	16.3675	26.8069	11.383	3.21024	126.151	0.77489
g01082	scf.0007	3153232	3165966	+	CAG5981457.1	unnamed protein product [Menidia menidia]	90.66	0	47.4133	32.1214	34.4331	27.8598	16.7795	38.6259	9.43868	11.7255	72.0242	0.620965
g01083	scf.0007	3169413	3170823	-	XP_012719261.1	glutathione peroxidase 1-like [Fundulus heteroclitus]	88.03	2.19e-90	35.6491	45.9504	497.173	300.958	394.107	152.96	82.5229	22.4588	99.3304	0.714904
g01084	scf.0007	3172657	3192506	+	XP_041834797.1	Fanconi anemia group D2 protein isoform X1 [Melanotaenia boesemani]	71.42	0	1.43251	1.02516	1.68653	6.54551	1.66497	3.54747	0.121202	0.197921	11.826	0.828542
g01085	scf.0007	3256888	3272384	+	XP_028431780.1	testis-expressed protein 264-like [Perca flavescens]	81.36	2.44e-80	54.1961	21.6063	22.0051	48.3672	12.8585	21.1049	12.7451	4.2234	17.8996	0.629101
g01086	scf.0007	3296262	3324071	+	XP_023258188.1	metabotropic glutamate receptor 2-like isoform X1 [Seriola lalandi dorsalis]	96.85	0	12.6709	2.74143	0	0	0	0	0	0	0.434227	0.968672	brain
g01087	scf.0007	3328485	3333187	+	XP_040889845.1	protein mono-ADP-ribosyltransferase PARP3 isoform X1 [Toxotes jaculatrix]	85.82	0	26.695	12.3321	12.7067	32.2103	21.9328	7.39406	4.82916	2.98489	50.7951	0.702026
g01088	scf.0007	3337436	3338728	+	XP_028262618.1	probable G-protein coupled receptor [Parambassis ranga]	86.98	6.19e-262	26.0267	5.05419	0	0.25044	0	0.047932	10.5196	0	0	0.92377	brain
g01089	scf.0007	3339464	3343783	+	XP_041836943.1	caveolin-2-like [Melanotaenia boesemani]	86.09	6.18e-67	0	0	0	0	0	0	0	0	17.1851	1	ovary
g01090	scf.0007	3347409	3349267	+	XP_020789816.1	caveolin-3 [Boleophthalmus pectinirostris]	98.03	3.15e-105	0	18.1582	12.3934	91.4481	0	0.485182	0	253.668	0	0.939643	muscle
g01091	scf.0007	3353406	3359992	-	XP_035517478.1	oxytocin receptor [Morone saxatilis]	94.15	2.23e-266	1.14611	0.148428	0.392443	0.960491	0	0	0	0	0	0.836255
g01092	scf.0007	3405222	3435184	-	XP_022601443.1	E3 ubiquitin-protein ligase RAD18 isoform X2 [Seriola dumerili]	55.98	1.64e-114	10.9936	9.69841	4.29995	5.68781	1.90588	3.21291	1.36472	0.633242	124.546	0.962066	ovary
g01093	scf.0007	3454736	3515537	-	XP_041836419.1	SLIT-ROBO Rho GTPase-activating protein 3 isoform X1 [Melanotaenia boesemani]	79.07	0	12.6684	0.894997	0	0.295467	0	0.214867	0	0.202975	0	0.984131	brain
g01094	scf.0007	3524642	3533651	+	XP_040890888.1	THUMP domain-containing protein 3 [Toxotes jaculatrix]	81.95	6.88e-287	30.7468	10.3303	10.1942	11.3003	6.95725	11.0068	3.81671	9.49128	220.729	0.946856	ovary
g01095	scf.0007	3535162	3541042	+	XP_028432190.1	prostacyclin synthase-like [Perca flavescens]	81.94	6.67e-289	0.630824	0.313911	15.4011	1.22386	1.41061	0.49467	0	0.124498	0.747555	0.959857	gill
g01096	scf.0007	3573635	3578506	+	XP_041837504.1	potassium voltage-gated channel subfamily B member 1-like [Melanotaenia boesemani]	81.96	0	0.866336	68.881	0	0	0.290642	0	0	0.02353	0.263101	0.99738	eye
g01097	scf.0007	3587827	3591954	+	XP_041836828.1	retinol dehydrogenase 10-B-like [Melanotaenia boesemani]	86.36	1.66e-191	1.34931	92.5977	0	0	0	0	0	0	5.58975	0.990633	eye
g01098	scf.0007	3592801	3624044	-	KAI3370106.1	hypothetical protein L3Q82_024906, partial [Scortum barcoo]	87.12	0	58.8305	17.5563	3.87454	6.41445	3.86281	5.69477	3.9969	2.90642	62.6023	0.794064
g01099	scf.0007	3632060	3638441	+	XP_022601386.1	methylosome protein 50 [Seriola dumerili]	75.86	1.33e-208	41.1062	23.1918	9.00854	8.478	3.54021	4.85839	4.84967	2.71883	200.053	0.938922	ovary
g01100	scf.0007	3640759	3641297	-	XP_035518652.1	uncharacterized protein C6orf132 homolog [Morone saxatilis]	70.07	3.35e-52	0	0	18.0038	8.70565	2.39305	2.31567	7.79236	0	0.393304	0.850032	gill
g01101	scf.0007	3668433	3675346	+	UOI56721.1	interferon regulatory factor 6 [Trachinotus ovatus]	89.98	3.33e-311	2.42315	0	41.4656	49.3082	6.95975	6.66888	10.3166	0	72.917	0.799186
g01102	scf.0007	3684938	3694259	+	XP_041835771.1	epidermal growth factor receptor kinase substrate 8-like protein 3 [Melanotaenia boesemani]	54.25	5.74e-205	0	0.599582	0.032102	6.49931	37.4191	15.8543	0	0	0.71373	0.920832	posterior gut
g01103	scf.0007	3697819	3730267	-	XP_044077035.1	AMP deaminase 2-like isoform X3 [Siniperca chuatsi]	91.76	0	16.7343	4.16195	0.396142	2.47685	2.72321	3.62424	4.31432	0.173799	19.6425	0.779784
g01104	scf.0007	3735670	3736968	-	XP_044077099.1	G-protein coupled receptor 61-like [Siniperca chuatsi]	90.97	4.01e-274	1.64752	0	0	0	0	0	0.321614	0	0	0.975599
g01105	scf.0007	3738468	3751699	+	XP_022058838.1	amphoterin-induced protein 1-like [Acanthochromis polyacanthus]	75	1.6e-269	2.97538	0	0	0.133502	0	0	0	0	0.225995	0.984897
g01106	scf.0007	3761941	3764430	-	XP_040015625.1	RNA-binding protein 15-like [Xiphias gladius]	76.18	0	3.68392	0.844379	0.697335	0.775343	0.085311	0.721719	0.289721	0.242375	6.99755	0.868881
g01107	scf.0007	3780347	3813802	+	XP_041809079.1	sodium-dependent neutral amino acid transporter SLC6A17-like [Chelmon rostratus]	93.21	0	9.14508	2.9457	0.036309	0	0	0	0	0	0.504926	0.952339
g01108	scf.0007	3803608	3809334	-	XP_028431281.1	tripartite motif-containing protein 16-like isoform X2 [Perca flavescens]	53.6	1.41e-135	0.733072	0.638017	1.79165	2.11147	0.854955	1.87685	0.297738	0.167321	1.52941	0.532967
g01109	scf.0007	3811839	3820461	-	XP_022058833.1	striatin-interacting protein 1 [Acanthochromis polyacanthus]	96.93	0	26.2858	18.4552	8.44013	10.0435	5.02287	9.14585	4.44454	2.53242	24.7875	0.605909
g01110	scf.0007	3828585	3839957	-	XP_042360457.1	S-adenosylhomocysteine hydrolase-like protein 1 [Plectropomus leopardus]	94.55	0	41.0001	85.0573	56.8596	17.919	13.5508	23.4937	3.49958	4.56687	15.4473	0.740856
g01111	scf.0007	3846571	3847032	+	XP_037634516.1	serine/arginine-rich splicing factor 3b [Sebastes umbrosus]	97.41	3.92e-79	216.72	82.967	38.6944	38.9332	17.4655	37.0719	19.1988	12.1428	22.7107	0.844739
g01112	scf.0007	3863292	3863885	+	XP_029358517.1	cyclin-dependent kinase inhibitor 1-like isoform X2 [Echeneis naucrates]	68.45	3.42e-68	1.83213	0	0.155944	2.11054	0.588792	0.617167	0.343038	0	23.2435	0.969628	ovary
g01113	scf.0007	3870802	3876321	+	XP_033481559.1	transmembrane and coiled-coil domains protein 2 isoform X2 [Epinephelus lanceolatus]	87.2	2.99e-267	37.9721	2.83	0	0	0	0	0	0.53769	0.087757	0.988625	brain
g01114	scf.0007	3880338	3887326	-	XP_023269951.1	ubiquitin carboxyl-terminal hydrolase 49 [Seriola lalandi dorsalis]	92.11	0	14.0234	13.9884	3.58978	5.81716	1.7692	4.02929	1.59415	2.46219	88.9814	0.933591	ovary
g01115	scf.0007	3897985	3900498	-	XP_038552743.1	mediator of RNA polymerase II transcription subunit 20 [Micropterus salmoides]	94.66	3.51e-144	16.8917	15.8456	5.39937	7.16955	3.58222	7.70813	1.2777	0.683861	82.011	0.910747	ovary
g01116	scf.0007	3901115	3907935	+	XP_042261982.1	bystin [Thunnus maccoyii]	91.1	8.55e-268	28.2015	22.1887	20.4754	25.3509	9.91542	20.7877	13.2398	32.7927	196.539	0.890002	ovary
g01117	scf.0007	3909977	3918639	+	XP_040014703.1	G1/S-specific cyclin-D3 isoform X1 [Xiphias gladius]	68.35	2.11e-117	0	0	0.101705	0	0.354555	0	0	0	3.62014	0.984246
g01118	scf.0007	3920822	3930464	-	XP_008280925.1	PREDICTED: NUAK family SNF1-like kinase 2 [Stegastes partitus]	88.47	0	1.64154	3.22828	5.08178	18.6197	2.39459	1.83122	6.01452	0	133.15	0.963564	ovary
g01119	scf.0007	3937579	3963648	+	XP_042261947.1	dual serine/threonine and tyrosine protein kinase [Thunnus maccoyii]	90.29	0	27.6369	18.4133	7.84549	3.77441	0.995317	2.5455	2.23161	1.90964	16.3213	0.755596
g01120	scf.0007	3963457	4038761	-	XP_035808098.1	cadherin EGF LAG seven-pass G-type receptor 2 isoform X1 [Amphiprion ocellaris]	85.33	0	3.06608	1.94975	0.607225	0.674586	0.147262	0.16773	0.108111	0.054141	1.29864	0.795853
g01121	scf.0007	4053151	4061382	-	XP_008280920.1	PREDICTED: F-actin-capping protein subunit beta isoform X1 [Stegastes partitus]	100	1.82e-196	145.806	75.436	61.4475	100.978	34.7673	56.7991	22.4094	253.652	98.1973	0.70637
g01122	scf.0007	4077882	4078088	-	TKS65777.1	Transposable element [Collichthys lucidus]	89.55	1.37e-30	0.07253	0.108894	0.049858	0	0	0.048085	0.080937	0.198004	0	0.77254
g01123	scf.0007	4081635	4082071	+	XP_030585837.1	MICOS complex subunit MIC10 [Archocentrus centrarchus]	96.23	6.91e-30	110.266	197.713	71.3858	92.0921	53.8623	56.6057	44.7722	85.6666	120.194	0.598632
g01124	scf.0007	4088005	4091458	+	XP_041834402.1	neuroblastoma suppressor of tumorigenicity 1 isoform X1 [Melanotaenia boesemani]	92.19	2.84e-129	16.3084	67.1524	15.4963	4.48984	3.45703	6.55789	0	2.22722	0	0.909652	eye
g01125	scf.0007	4096095	4102241	+	XP_022601342.1	transmembrane protein 88B [Seriola dumerili]	76.88	1.38e-91	1.7248	5.29193	0	0.447903	0	0.552442	0	0	0	0.93563
g01126	scf.0007	4135999	4139028	+	XP_034542258.1	olfactory receptor class A-like protein 4 [Notolabrus celidotus]	80.37	6.25e-178	0	0	0	0	0	0	0	0	0
g01127	scf.0007	4140587	4141779	-	XP_022049659.1	tachykinin-like peptides receptor 86C [Acanthochromis polyacanthus]	86.58	1.55e-226	0	0	0	0	0	0	0	0	0
g01128	scf.0007	4145807	4146796	+	KAG8007806.1	Fibronectin type III domain-containing protein 10 [Nibea albiflora]	62.08	2.81e-125	6.67995	0.618132	0	0.019105	0.023165	0.002725	0	0	0.019014	0.987235
g01129	scf.0007	4149804	4153198	+	XP_028262418.1	RNA polymerase II subunit A C-terminal domain phosphatase SSU72 [Parambassis ranga]	100	3.32e-141	119.251	120.901	69.4293	43.7542	20.3919	42.8308	23.7434	18.119	295.912	0.806353
g01130	scf.0007	4157090	4162040	-	XP_022049668.1	ATPase family AAA domain-containing protein 3-A-like [Acanthochromis polyacanthus]	87.12	0	32.7369	35.9668	9.93225	8.40853	7.28834	6.44737	9.08411	2.1183	126.383	0.889243	ovary
g01131	scf.0007	4163649	4166903	-	XP_008280912.1	PREDICTED: 39S ribosomal protein L20, mitochondrial [Stegastes partitus]	86.58	1.16e-85	100.663	134.763	33.8262	44.0246	23.7875	21.5247	8.94829	21.2643	428.209	0.886503	ovary
g01132	scf.0007	4169061	4176662	+	XP_029989236.1	succinate dehydrogenase [ubiquinone]	95.41	1.69e-201	246.504	452.556	67.093	90.1586	56.0785	50.9743	83.657	97.3527	73.3269	0.78866
g01133	scf.0007	4181590	4183078	+	XP_029287179.1	microfibrillar-associated protein 2 [Cottoperca gobio]	80.99	3.06e-64	7.06781	6.33868	3.5088	10.7912	0.850023	2.14719	0	1.95396	11.2888	0.638385
g01134	scf.0007	4186352	4211764	-	XP_035808101.1	rootletin isoform X1 [Amphiprion ocellaris]	80.49	0	85.2334	38.9835	0.765796	0.725388	0.106971	0.99332	0.271905	0.167561	0.52738	0.93761	brain
g01135	scf.0007	4222921	4230719	-	XP_022601389.1	adaptin ear-binding coat-associated protein 2 isoform X1 [Seriola dumerili]	89.02	7.61e-158	39.5476	23.7088	19.7975	37.4615	10.8106	21.3249	10.651	4.01022	76.1849	0.725483
g01136	scf.0007	4243310	4273978	-	XP_044039517.1	butyrophilin-like protein 2 isoform X3 [Siniperca chuatsi]	49.77	2.14e-129	6.40681	2.90482	13.4871	59.7617	22.2984	10.1992	1.38678	0	1.03772	0.879269	anterior gut
g01137	scf.0007	4298169	4321745	-	XP_033482135.1	recombining binding protein suppressor of hairless-like protein [Epinephelus lanceolatus]	81.41	0	0	0	0	1.41951	11.588	0	0	0	0	0.984688	posterior gut
g01138	scf.0007	4334221	4353318	+	XP_044205309.1	matrilin-4 isoform X3 [Thunnus albacares]	88.82	0	1.09578	0.772577	0	0.258996	0.192954	0.928462	0	0.700041	0.888415	0.573198
g01139	scf.0007	4350908	4446597	-	TWW76988.1	hypothetical protein D4764_12G0003780 [Takifugu flavidus]	59.15	2.78e-56	0	0	0	0.06123	0	0	0	0	0	1
g01140	scf.0007	4371105	4386551	+	KAG7278205.1	hypothetical protein CRUP_012701 [Coryphaenoides rupestris]	49.67	9.65e-294	0	0	0	0	0	0	0	0	0
g01141	scf.0007	4428277	4430141	+	XP_005476600.2	protein ANTAGONIST OF LIKE HETEROCHROMATIN PROTEIN 1 [Oreochromis niloticus]	83.79	1.56e-222	1.7645	0.177645	0	0.228505	1.28094	0.15417	0	0	0.609212	0.826405
g01142	scf.0007	4461595	4467380	+	XP_022625779.1	olfactory receptor 1G1-like, partial [Seriola dumerili]	75.64	1.25e-26	0	0	0	0	0	0	0	0	0
g01143	scf.0007	4476470	4477496	+	XP_044039900.1	odorant receptor 131-2-like isoform X2 [Siniperca chuatsi]	73.63	9.38e-156	0	0	0	0	0	0	0	0	0
g01144	scf.0007	4482239	4487253	-	KAG5277367.1	hypothetical protein AALO_G00116720 [Alosa alosa]	61.11	1.5e-167	0.287997	0.297593	0	0.287811	0.151162	0.037618	0	0.042304	0.16382	0.592265
g01145	scf.0007	4487684	4489345	-	XP_022078368.1	paraneoplastic antigen Ma3 homolog [Acanthochromis polyacanthus]	50.17	1.57e-167	0.093607	0	0.093649	0.291775	0.042215	0.05037	0	0.044101	0.230179	0.762608
g01146	scf.0007	4498962	4499991	+	XP_044039900.1	odorant receptor 131-2-like isoform X2 [Siniperca chuatsi]	73.31	9.38e-156	0	0	0	0	0	0	0	0	0
g01147	scf.0007	4510853	4511882	+	XP_042260864.1	odorant receptor 131-2-like [Thunnus maccoyii]	73.65	1.52e-157	0	0	0	0.477896	0	0	0	0	0	1
g01148	scf.0007	4528427	4545192	+	KAG9277705.1	hypothetical protein AMEX_G7738 [Astyanax mexicanus]	54.23	9.83e-316	0	0	0	1.5417	0	0	0	0	0	1
g01149	scf.0007	4549167	4558421	+	XP_034565104.1	uncharacterized protein LOC117830889 isoform X1 [Notolabrus celidotus]	56.63	3.69e-161	0.061515	0	0.04336	0.03834	0	0.007986	0	0.056773	0.419557	0.938038
g01150	scf.0007	4562674	4578924	+	CAG5978038.1	unnamed protein product, partial [Menidia menidia]	67.4	0	0	0	0	0	0	0	0	0	0
g01151	scf.0007	4580692	4584290	+	XP_018558435.1	PREDICTED: olfactory receptor 52A1-like [Lates calcarifer]	81.95	3.34e-184	0	0	0	0	0	0	0	0	0
g01152	scf.0007	4588580	4596639	-	WP_221005071.1	hypothetical protein [Deefgea sp. D25]	77	2.19e-19	0	0	0	0	0	0	0	0	0
g01153	scf.0007	4589168	4607757	+	XP_041834461.1	potassium voltage-gated channel subfamily S member 2 isoform X1 [Melanotaenia boesemani]	82.62	1.88e-312	1.63628	0.86639	0.220331	0	0.055769	0.241245	0.101712	0.060901	0.098903	0.874315
g01154	scf.0007	4620462	4640636	-	XP_008298649.1	PREDICTED: serine/threonine-protein kinase 3/4-like [Stegastes partitus]	92.1	1.15e-312	26.276	0.990905	3.71796	2.7322	0.761677	7.84507	6.26731	1.04299	31.2793	0.801649
g01155	scf.0007	4648131	4649495	-	XP_034546924.1	cytochrome c oxidase subunit 6C-1 [Notolabrus celidotus]	90.79	6.64e-42	1802.09	2569.67	729.726	860.04	589.971	490.889	434.024	700.697	489.584	0.703414
g01156	scf.0007	4660479	4670559	-	XP_022077140.1	angiopoietin-1-like isoform X1 [Acanthochromis polyacanthus]	89.37	9.13e-203	1.14346	0	0.240511	0	0.280592	0.741426	0	0.39712	0	0.818572
g01157	scf.0007	4781317	4782348	-	TKS65685.1	Retrovirus-related Pol polyprotein [Collichthys lucidus]	59.59	3.72e-113	0.008504	0	0	0	0	0	0	0	0.044281	0.975994
g01158	scf.0007	4782458	4787568	-	TNN47234.1	Myosin light chain kinase, smooth muscle [Liparis tanakae]	41.43	2.82e-14	0	0	0	0	0	0	0	0	0
g01159	scf.0007	4818790	4838332	-	XP_041836296.1	cullin-associated NEDD8-dissociated protein 2 isoform X1 [Melanotaenia boesemani]	86.9	0	0.175883	0.534912	0.647326	2.02628	0.102416	0.035027	0	29.5449	0.124445	0.984573	muscle
g01160	scf.0007	4842618	4847312	+	XP_004084891.1	protein SEC13 homolog [Oryzias latipes]	97.67	7.12e-230	63.3859	35.9782	24.6661	45.2068	27.1115	23.3823	14.7086	3.0008	205.772	0.855762	ovary
g01161	scf.0007	4850389	4856404	+	XP_022604569.1	deoxyribonuclease-1-like [Seriola dumerili]	74.06	2.06e-105	0	0.853849	6.26121	4.76801	0.913849	13.5874	0	0.740987	0.599696	0.869938	kidney
g01162	scf.0007	4860531	4871336	+	XP_041836601.1	keratin, type II cytoskeletal 8 [Melanotaenia boesemani]	94.63	3e-279	1.5755	0	0	0.089771	0.127464	0.471186	0	0	0	0.945381
g01163	scf.0007	4873443	4895156	+	XP_024865212.1	retinoblastoma-like protein 1 isoform X2 [Kryptolebias marmoratus]	79.52	0	0.757537	0.714317	0.629719	0.424584	0.201446	1.39045	1.08174	0.375023	1.56487	0.554691
g01164	scf.0007	4904725	4906611	+	XP_036957596.1	transmembrane protein 74B [Acanthopagrus latus]	73.74	1.8e-122	0.817257	0.378852	0	0	0	0	0	0	0	0.942054
g01165	scf.0008	21374	146333	+	XP_041846415.1	glutamate receptor 1a isoform X1 [Melanotaenia boesemani]	72.29	0	7.16607	0	0.273001	0	0	0.812443	0	0	5.72418	0.881218
g01166	scf.0008	182152	193567	-	XP_008276346.1	PREDICTED: LON peptidase N-terminal domain and RING finger protein 1-like [Stegastes partitus]	78.08	0	6.66604	2.31096	1.09741	1.47469	1.25097	0.840889	0.795442	4.90548	2.15459	0.721903
g01167	scf.0008	195320	196084	-	XP_042349396.1	mediator of RNA polymerase II transcription subunit 7 [Plectropomus leopardus]	90.16	2.76e-156	29.7082	50.52	26.9899	15.4729	8.20896	12.9312	6.85324	1.9393	232.521	0.917952	ovary
g01168	scf.0008	205037	215836	+	XP_030252500.1	tyrosine-protein kinase ITK/TSK [Sparus aurata]	83.44	0	0.65948	0.292222	7.91253	2.20042	3.29704	14.6041	1.28966	0.447147	0.105796	0.861304	kidney
g01169	scf.0008	233214	236112	+	KAI2539914.1	cytoplasmic FMR1 interacting protein 2, partial [Homo sapiens]	99.48	6.84e-134	31.9082	0	0	0	0	1.12048	0	0	3.49979	0.9819	brain
g01170	scf.0008	236202	238676	+	XP_005372411.2	cytoplasmic FMR1-interacting protein 2, partial [Microtus ochrogaster]	94.29	1.73e-39	16.8072	0	0	0	0.381339	0	0	0	1.98769	0.982381	brain
g01171	scf.0008	238707	256274	+	XP_041846481.1	cytoplasmic FMR1-interacting protein 2 isoform X1 [Melanotaenia boesemani]	100	0	36.7846	2.73481	0	0	0.521288	1.7967	0	0	3.53473	0.970818	brain
g01172	scf.0008	259980	268627	+	XP_023153942.1	hyaluronan mediated motility receptor isoform X1 [Amphiprion ocellaris]	68.8	0	1.60311	2.29643	2.75691	2.19706	0.761871	5.49222	0	0	5.67876	0.667454
g01173	scf.0008	269978	270906	-	XP_035525442.1	preproinsulin b [Morone saxatilis]	78.38	1.26e-62	0	25.1337	0	0	0	0	0	0	0	1	eye
g01174	scf.0008	491859	492047	-					0	0	0	0	0.078151	0	0	0	1.30242	0.992499
g01175	scf.0008	878027	886484	+	TDH08016.1	hypothetical protein EPR50_G00112510 [Perca flavescens]	94.95	3.02e-58	0	0	0	0	0	0	0	0	0
g01176	scf.0008	988852	1036109	+	XP_041846469.1	teneurin-2 isoform X2 [Melanotaenia boesemani]	96.09	0	6.03592	1.29932	0	0.062475	0	0	0	0.029001	0.406882	0.962771
g01177	scf.0008	1040941	1046411	-	XP_047441788.1	cysteine-rich and transmembrane domain-containing protein 1-like [Mugil cephalus]	92.54	1.99e-88	251.124	25.6845	5.90376	28.7895	56.1822	16.8736	9.12538	5.40971	38.4399	0.907213	brain
g01178	scf.0008	1055944	1059025	-	XP_015813188.1	PREDICTED: eukaryotic translation initiation factor 4E-binding protein 3 [Nothobranchius furzeri]	94.29	3.31e-44	23.8777	29.8736	100.655	232.262	116.088	144.459	272.745	184.486	175.546	0.538375
g01179	scf.0008	1064778	1070542	+	XP_018530981.1	PREDICTED: long-chain-fatty-acid--CoA ligase 4 [Lates calcarifer]	89.61	0	28.8861	4.40168	2.59556	6.2836	0.771224	2.30314	2.3054	0.339994	12.5502	0.863469	brain
g01180	scf.0008	1074948	1078470	-	XP_029296819.1	NTF2-related export protein 2 [Cottoperca gobio]	96.38	3.85e-96	69.6756	34.2582	18.6491	27.867	9.98226	21.6365	7.31272	6.84431	431.567	0.943165	ovary
g01181	scf.0008	1079119	1088716	+	XP_003445866.1	26S proteasome non-ATPase regulatory subunit 10 [Oreochromis niloticus]	95.13	2.98e-153	39.0866	48.1653	17.6873	15.0257	6.90016	14.1276	3.18112	2.41894	49.0552	0.62646
g01182	scf.0008	1099076	1102293	+	XP_023251660.1	E3 ubiquitin-protein ligase XIAP isoform X2 [Seriola lalandi dorsalis]	52.89	5.42e-157	25.7861	17.0488	15.7386	25.7296	11.9936	9.72319	10.0173	5.38638	67.8682	0.776362
g01183	scf.0008	1113370	1132534	+	XP_023147907.1	cohesin subunit SA-2 isoform X1 [Amphiprion ocellaris]	96.36	0	13.2534	4.71185	3.88529	5.08503	2.04523	8.3449	3.79315	2.32808	17.9736	0.697842
g01184	scf.0008	1177976	1180144	+	XP_023147916.1	ephrin-B1-like [Amphiprion ocellaris]	94.57	3.89e-60	1.56088	1.1193	0.937681	1.95957	0.309945	0.796544	1.48506	2.18256	0.809484	0.485784
g01185	scf.0008	1203102	1212437	+	XP_023125304.1	ephrin-B1-like [Amphiprion ocellaris]	74	1.91e-110	1.35159	2.48129	1.5615	2.38821	0.571321	0.514851	0.75225	1.21368	2.3851	0.459026
g01186	scf.0008	1254396	1262193	-	XP_015804221.1	PREDICTED: androgen receptor-like isoform X1 [Nothobranchius furzeri]	70.45	0	0.642262	4.53664	0	0.757904	0.352882	0.257792	0	0.913741	5.26094	0.822721
g01187	scf.0008	1263843	1272538	-	XP_022607526.1	moesin-like isoform X1 [Seriola dumerili]	94.27	0	0.617543	10.1992	0	0	0	0	0	0	15.5269	0.912919	ovary
g01188	scf.0008	1276329	1282498	+	XP_004073481.1	zinc finger C4H2 domain-containing protein [Oryzias latipes]	99.52	1.09e-135	250.287	91.779	23.397	31.0571	15.5437	18.1834	4.74535	2.89872	109.486	0.851625	brain
g01189	scf.0008	1286374	1294306	+	XP_042349567.1	ankyrin repeat and SOCS box protein 12-like [Plectropomus leopardus]	74.77	2.61e-162	0	0.64503	0.232289	0.874181	0	0	0	4.68173	0	0.953236
g01190	scf.0008	1304824	1305051	-	XP_034037748.1	rho guanine nucleotide exchange factor 9-like [Thalassophryne amazonica]	94.03	5.37e-36	43.3956	2.41049	1.60632	0.064966	0	0.148084	0.213844	0.3825	0.298488	0.985238	brain
g01191	scf.0008	1306301	1341948	-	XP_023147871.1	spermatogenesis-associated protein 13 isoform X2 [Amphiprion ocellaris]	80.93	0	16.9582	0.473056	0.759874	0	0	0.208695	0.311897	0.206887	0.288352	0.983424	brain
g01192	scf.0008	1449228	1451124	-	XP_030225028.1	zinc finger BED domain-containing protein 1-like [Gadus morhua]	72	8.07e-14	0	0	0	0	0	0	0	0	0
g01193	scf.0008	1678483	1733497	+	XP_022060872.1	teneurin-1-like [Acanthochromis polyacanthus]	83.8	0	7.01657	1.13676	0.058801	0	0	0.057698	0	0.091826	0.468558	0.96769
g01194	scf.0008	1735752	1738086	-	XP_035524655.1	SH2 domain-containing protein 1A-like [Morone saxatilis]	79.75	2.41e-84	1.92134	0	10.9567	3.07879	0.927881	24.4301	0	0.233784	3.03038	0.896905	kidney
g01195	scf.0008	1741602	1742960	-	XP_047442008.1	type-2 angiotensin II receptor [Mugil cephalus]	81.09	7.28e-249	0.378951	0.154093	0.036124	0.230396	0.221523	4.89039	9.39986	0.351027	1.37148	0.898483
g01196	scf.0008	1750999	1758745	-	XP_008283185.1	PREDICTED: apolipoprotein O-like [Stegastes partitus]	56.41	3.95e-131	32.9469	39.789	11.46	17.1125	7.46114	9.56014	9.86375	13.731	97.9425	0.818868
g01197	scf.0008	1767942	1801233	-	XP_030595778.1	connector enhancer of kinase suppressor of ras 2-like isoform X2 [Archocentrus centrarchus]	90.4	0	7.35982	1.53766	0	0	0	0	0	0	0.574806	0.964122
g01198	scf.0008	1811504	1829382	-	XP_030225157.1	connector enhancer of kinase suppressor of ras 2-like [Gadus morhua]	100	3.55e-65	2.4928	0.33194	0	0	0	0	0	0	0	0.983355
g01199	scf.0008	1845355	1869762	+	TKS72631.1	Ribosomal protein S6 kinase alpha-6 [Collichthys lucidus]	74.51	0	26.7185	26.0083	8.48136	4.06078	2.8756	3.4435	6.32822	5.49869	7.22497	0.70095
g01200	scf.0008	1894971	1896092	-	XP_041845296.1	POU domain, class 3, transcription factor 4-like [Melanotaenia boesemani]	90.88	2.57e-234	7.87477	0	0.017899	0	0	0.034626	0	0.027681	0	0.998727
g01201	scf.0008	1949995	1972037	-	AWP12410.1	putative sodium/hydrogen exchanger 2-like [Scophthalmus maximus]	74.12	0	0	1.57114	0.152778	1.04602	0	0.097318	0	2.50078	0	0.856682
g01202	scf.0008	1984450	1999097	-	XP_013884850.1	PREDICTED: uncharacterized protein LOC106533155 [Austrofundulus limnaeus]	58.23	2.28e-79	58.506	183.655	25.2465	33.9902	130.536	57.4274	4.03485	2.67557	17.8965	0.775182
g01203	scf.0008	2013548	2019665	-	XP_041846688.1	cyclin-dependent kinase 12 isoform X1 [Melanotaenia boesemani]	71.13	0	7.04118	0.353302	0	0	0	0	0	0	0.357295	0.987385
g01204	scf.0008	2022393	2030119	+	XP_013764293.1	PREDICTED: charged multivesicular body protein 1b-1-like isoform X1 [Pundamilia nyererei]	60.41	4.8e-60	2.02884	0	0	0	0	0	0	0	0.832968	0.94868
g01205	scf.0008	2039867	2045729	-	XP_040904374.1	LOW QUALITY PROTEIN: T-box transcription factor TBX22 [Toxotes jaculatrix]	75.24	1.6e-261	0	0	0	0	0	0	0	0.143918	0	1
g01206	scf.0008	2064504	2073576	+	XP_041846313.1	integral membrane protein 2A-like [Melanotaenia boesemani]	95.93	2.36e-169	627.166	244.854	18.1409	27.481	15.814	11.0519	11.9302	17.2441	73.5191	0.916283	brain
g01207	scf.0008	2075793	2078405	-	XP_022067884.1	probable G-protein coupled receptor 174 [Acanthochromis polyacanthus]	76.9	8.94e-183	0.362244	1.25695	1.16138	0.161128	0.65294	4.52465	0.707414	0	0.255079	0.874103
g01208	scf.0008	2090342	2101994	-	XP_042349802.1	uncharacterized protein LOC121948466 [Plectropomus leopardus]	76.69	0	5.11051	4.41	2.17928	1.39931	1.02191	12.3227	0.43886	0.132664	0.217261	0.848757
g01209	scf.0008	2136363	2137995	+	XP_024139892.1	cysteinyl leukotriene receptor 1 [Oryzias melastigma]	76.2	1.05e-178	0	0	0.213208	0	0.23754	0.413335	0	0	0	0.863686
g01210	scf.0008	2176591	2184945	+	CAG5992627.1	unnamed protein product [Menidia menidia]	94.66	3.33e-289	2.79946	0.978424	0	0.570161	0.237017	7.03563	1.21989	0.260293	0.715228	0.879533
g01211	scf.0008	2197344	2203093	-	XP_047440935.1	DNA-directed RNA polymerases I and III subunit RPAC2 [Mugil cephalus]	84.76	7.15e-61	26.1923	53.1785	45.795	33.9942	15.4335	32.0565	17.2483	8.98057	125.268	0.76762
g01212	scf.0008	2207615	2221157	+	XP_040028528.1	vesicle-associated membrane protein 7 [Gasterosteus aculeatus aculeatus]	95.77	4.69e-139	65.9374	42.2604	26.1086	24.7411	13.1631	23.4091	12.7039	12.5446	24.9436	0.659005
g01213	scf.0008	2221224	2240546	+	XP_040903348.1	microtubule-associated tumor suppressor 1 homolog A isoform X1 [Toxotes jaculatrix]	49.32	8.24e-311	17.3943	11.487	1.88669	2.9163	2.51551	1.97703	0.517964	38.3409	126.774	0.924043	ovary
g01214	scf.0008	2242287	2249028	-	XP_044219587.1	platelet-derived growth factor receptor-like protein [Thunnus albacares]	79.55	8.96e-214	10.2625	53.3274	27.4019	6.29996	0.843942	4.11767	0	8.59425	0.10098	0.864935	eye
g01215	scf.0008	2253073	2262395	-	XP_008292919.1	PREDICTED: low affinity cationic amino acid transporter 2 isoform X2 [Stegastes partitus]	82.97	0	3.00211	0.482917	0	0.801948	0.568505	0.072423	2.67974	0.180767	0.113931	0.795967
g01216	scf.0008	2275757	2288764	+	XP_018530911.1	PREDICTED: myotubularin-related protein 7 [Lates calcarifer]	85.56	0	16.0375	1.04283	2.133	2.72801	0.314593	0.627425	0.331473	0.116451	0.296617	0.940838	brain
g01217	scf.0008	2295437	2300983	+	XP_022077514.1	CCR4-NOT transcription complex subunit 7 isoform X1 [Acanthochromis polyacanthus]	99.65	3.06e-210	16.6744	13.6544	0.398477	1.98714	0.96611	1.64833	0	2.80017	89.6518	0.946837	ovary
g01218	scf.0008	2303904	2319752	-	XP_005719557.1	PREDICTED: palmitoyltransferase ZDHHC2 isoform X2 [Pundamilia nyererei]	90.46	1.69e-248	17.891	73.242	0	0	0	0.693765	0	0.2013	0.423938	0.967215	eye
g01219	scf.0008	2325787	2343560	-	XP_036933346.1	calcium uptake protein 3, mitochondrial isoform X4 [Acanthopagrus latus]	75.35	2.69e-183	69.9	16.2089	0.452605	0.844914	3.59014	1.82018	0	105.424	1.03548	0.888721	muscle
g01220	scf.0008	2350127	2351150	+	XP_030002240.1	fibroblast growth factor 20-like [Sphaeramia orbicularis]	85.24	5.63e-126	1.43571	0	3.75202	0	0.877939	0.413059	0.193141	0.918057	0.353345	0.860367
g01221	scf.0008	2379063	2382558	-	XP_041845688.1	hairy-related 11 [Melanotaenia boesemani]	71.58	1.38e-130	0	0	0	0	0	0	0	0	5.86824	1
g01222	scf.0008	2385912	2388055	+	XP_026212919.1	hairy-related 5 [Anabas testudineus]	51.53	6.21e-35	0	0	0	0	0	0	0	0	0.46742	1
g01223	scf.0008	2685319	2685753	-	CAG5855662.1	unnamed protein product [Menidia menidia]	52.24	3.35e-41	0.065293	0.020968	0	0.013411	0	0.015523	0.006529	0	0	0.891966
g01224	scf.0008	2746456	2756335	-	KAI2645572.1	hypothetical protein H4Q32_030708 [Labeo rohita]	57.92	2.55e-160	0	0	0	0	0	0.008028	0	0	0	1
g01225	scf.0008	2799373	2799731	-	XP_042612031.1	THAP domain-containing protein 6-like [Cyprinus carpio]	91.43	7.05e-30	0	0	0	0	0	0	0	0	0
g01226	scf.0008	2930208	2978060	+	XP_030001615.1	ecto-NOX disulfide-thiol exchanger 2 isoform X3 [Sphaeramia orbicularis]	85.32	0	9.71663	12.1768	5.04571	2.24392	1.00357	5.97736	1.77581	1.53159	21.2109	0.767387
g01227	scf.0008	3012003	3038449	+	XP_041846204.1	multidrug resistance-associated protein 5 isoform X1 [Melanotaenia boesemani]	88.68	0	1.48007	28.9091	4.41835	1.74312	0.174763	2.80591	0.729979	7.01982	2.21738	0.910974	eye
g01228	scf.0008	3044677	3071703	+	XP_042275584.1	mediator of RNA polymerase II transcription subunit 12 [Thunnus maccoyii]	95.82	0	20.6293	9.59986	5.52917	7.25474	1.44403	6.20191	4.38222	5.02901	14.8994	0.670734
g01229	scf.0008	3072072	3073206	+	XP_034399875.1	mediator of RNA polymerase II transcription subunit 12 [Cyclopterus lumpus]	93.18	8.41e-49	22.0412	30.0934	17.2222	11.6884	3.32353	7.4395	5.4634	4.82947	8.8307	0.664218
g01230	scf.0008	3075634	3078732	-	XP_005913173.1	methionine--tRNA ligase, mitochondrial [Haplochromis burtoni]	82.11	0	6.2532	3.70615	0.993595	1.94717	0.80974	1.97457	0.851335	0.958092	13.9762	0.843539
g01231	scf.0008	3082711	3088480	+	XP_008293094.1	PREDICTED: magnesium transporter NIPA2-like isoform X2 [Stegastes partitus]	90.83	2.01e-212	6.78815	2.83278	1.55711	2.65123	1.37074	7.45842	1.92362	0.352718	11.8386	0.736721
g01232	scf.0008	3089608	3091080	-	XP_026213227.1	mitochondrial import inner membrane translocase subunit Tim8 A [Anabas testudineus]	95.56	2.84e-56	69.1914	106.59	36.1756	45.4133	26.3527	41.182	28.3818	25.1001	299.168	0.8419
g01233	scf.0008	3093807	3101032	-	XP_042349918.1	tyrosine-protein kinase BTK [Plectropomus leopardus]	81.45	0	0.450933	0.211998	3.86569	5.08627	4.87816	24.7548	1.33704	0	0.361065	0.918242	kidney
g01234	scf.0008	3105511	3109329	+	XP_004073083.3	60S ribosomal protein L36a [Oryzias latipes]	96.36	5.51e-67	3959.37	5461.5	11637.5	11266.7	6082.41	8902.52	4217.79	3030.5	2560.92	0.511475
g01235	scf.0008	3109655	3115077	-	XP_008274383.1	PREDICTED: alpha-galactosidase A [Stegastes partitus]	81.77	3.83e-263	6.09153	0.862741	15.429	15.2777	5.86895	1.98984	1.05427	0.851066	1.30097	0.730238
g01236	scf.0008	3141159	3163166	-	XP_029369110.1	glycine receptor subunit alpha-4-like [Echeneis naucrates]	96.59	0	3.25352	1.16572	0.32741	0	0	0	0	0	0	0.942634
g01237	scf.0008	3393204	3464628	+	XP_023126842.1	LOW QUALITY PROTEIN: protein diaphanous homolog 2-like [Amphiprion ocellaris]	68.18	1.3e-181	2.19605	0	0.638038	0.502849	0	1.03711	0	0.31776	0.301417	0.840784
g01238	scf.0008	3516543	3545334	+	XP_016518990.1	PREDICTED: protein diaphanous homolog 2-like [Poecilia formosa]	91.48	1.29e-131	10.2298	1.3173	2.46685	2.37121	0.660843	2.31498	0.799498	0.710169	1.27886	0.854351	brain
g01239	scf.0008	3890957	3892282	+	KAI2645572.1	hypothetical protein H4Q32_030708 [Labeo rohita]	59.19	3.04e-167	0.008123	0	0	0	0	0.002442	0	0	0	0.962422
g01240	scf.0008	3962248	3969127	-	XP_029368098.1	protocadherin-19 isoform X1 [Echeneis naucrates]	97.72	0	15.4673	1.19468	0	0.142074	0.097442	0.20207	0	0.138204	0.572242	0.981035	brain
g01241	scf.0008	4010328	4039283	-	XP_034005414.1	uncharacterized protein LOC117497554 [Trematomus bernacchii]	43.53	1.58e-45	0	0.103884	0	0	0	0.023593	0	0	0	0.971611
g01242	scf.0008	4229706	4259593	+	XP_044060840.1	tenomodulin [Siniperca chuatsi]	70	1.85e-116	0	1.52642	7.92015	2.03918	0	22.9401	0	23.6316	0	0.817903
g01243	scf.0008	4268594	4278634	-	XP_008274332.1	PREDICTED: ETS-related transcription factor Elf-4-like isoform X2 [Stegastes partitus]	87.48	0	2.5625	0.610683	8.30771	18.3855	3.09763	10.6387	1.11241	0.459405	3.54016	0.793796
g01244	scf.0008	4308796	4311956	+	TKC39617.1	hypothetical protein EI555_004991, partial [Monodon monoceros]	100	1.93e-73	63.1788	54.2049	29.7949	52.7164	20.7163	28.8036	29.376	175.951	146.678	0.697736
g01245	scf.0008	4313514	4316339	-	KAI3351590.1	hypothetical protein L3Q82_020423 [Scortum barcoo]	81.04	0	36.0708	29.7701	12.1056	6.99588	3.67669	10.6523	5.00177	8.31288	106.817	0.868248	ovary
g01246	scf.0008	4326899	4335338	-	XP_018549743.1	PREDICTED: septin-6 isoform X7 [Lates calcarifer]	99.04	5.42e-286	180.376	72.2213	3.7893	11.0471	10.8961	33.3215	10.9274	7.75666	83.0598	0.838519
g01247	scf.0008	4340008	4342599	+	XP_039974917.1	securin [Xiphias gladius]	75.82	6.8e-70	7.53877	7.2691	28.5936	51.6717	18.3438	35.2515	16.3406	0.652598	3057.09	0.993226	ovary
g01248	scf.0008	4344531	4345502	+	XP_023128425.1	ankyrin repeat domain-containing protein SOWAHD [Amphiprion ocellaris]	65.35	6.37e-141	2.60318	0.348064	0.407783	0.620341	0.571255	1.57144	4.37422	0.031441	0.197236	0.818518
g01249	scf.0008	4354378	4356858	-	XP_023128424.1	regulator of nonsense transcripts 3B [Amphiprion ocellaris]	83.66	8.33e-230	55.3094	34.298	49.6681	45.9448	18.9425	47.4909	19.7618	18.5623	109.128	0.667846
g01250	scf.0008	4358937	4360740	+	XP_006803273.1	NADH dehydrogenase [ubiquinone]	88.41	1.7e-40	1179.11	1985.29	598.318	468.772	280.516	312.49	234.182	463.219	802.617	0.726789
g01251	scf.0008	4361845	4366712	-	XP_022615912.1	NF-kappa-B-activating protein [Seriola dumerili]	81.77	2.66e-198	155.226	229.703	104.837	64.5459	33.0952	59.6046	29.0095	26.6948	105.179	0.685359
g01252	scf.0008	4370793	4372442	+	XP_039975804.1	transcriptional regulator Kaiso isoform X2 [Xiphias gladius]	76.22	7.07e-301	15.529	7.8821	3.29092	4.10295	1.87684	4.48438	0.537195	1.67087	43.4213	0.88665	ovary
g01253	scf.0008	4375524	4382634	-	XP_040904908.1	transmembrane protein 255A isoform X4 [Toxotes jaculatrix]	93.23	2.11e-206	33.3773	3.4732	0.205152	0.473893	0	0.221557	0	3.78757	6.27554	0.945933	brain
g01254	scf.0008	4392236	4395812	+	XP_008274123.1	PREDICTED: protein ATP1B4 [Stegastes partitus]	91.56	1.71e-225	778.299	225.434	0.108019	0.563893	0.24694	0.526445	0	3.39028	0.281931	0.962972	brain
g01255	scf.0008	4401748	4413511	-	XP_042274060.1	lysosome-associated membrane glycoprotein 2 isoform X2 [Thunnus maccoyii]	67.53	9.1e-182	172.058	26.3467	7.56868	27.1152	15.7168	42.3744	27.2015	9.49605	33.8025	0.86224	brain
g01256	scf.0008	4415907	4429715	-	XP_041846640.1	cullin-4B [Melanotaenia boesemani]	88.05	0	41.3241	15.9986	11.0939	11.8181	4.04738	12.8179	6.71036	5.55921	41.7551	0.672586
g01257	scf.0008	4433295	4433899	+	PWA18565.1	hypothetical protein CCH79_00005697 [Gambusia affinis]	80.75	4.07e-87	258.057	197.215	88.0848	103.298	48.8064	80.815	33.7895	89.4182	918.641	0.877607	ovary
g01258	scf.0008	4436085	4436966	-	XP_022615909.1	C1GALT1-specific chaperone 1 [Seriola dumerili]	86.73	1.01e-188	11.6051	16.427	18.8559	41.522	10.5919	11.0976	9.46162	2.31531	61.276	0.751378
g01259	scf.0008	4448380	4451597	-	CAG5885559.1	unnamed protein product [Menidia menidia]	66.2	3.6e-282	0.291256	0	0.099359	0	0	0.146901	0	0	0	0.894311
g01260	scf.0008	4452982	4456459	-	CAG5885559.1	unnamed protein product [Menidia menidia]	67.56	2.31e-285	0.158472	0	0	0	0	0	0	0	0.0783	0.938238
g01261	scf.0008	4464340	4468448	-	CAG5885559.1	unnamed protein product [Menidia menidia]	67.74	1.04e-288	0.261225	0	0	0.141617	0	0.052257	0	0	0	0.907228
g01262	scf.0008	4472213	4473607	+	XP_042076677.1	urotensin-related peptide 1 [Haplochromis burtoni]	75.4	8.21e-59	30.5384	0.301623	0.240931	3.45649	0.491018	1.93875	0	0	0	0.973686	brain
g01263	scf.0008	4474935	4478275	-	XP_030002201.1	chloride intracellular channel protein 2-like [Sphaeramia orbicularis]	93.42	1.66e-168	22.1	1.85512	82.002	1315.07	33.2997	197.785	19.7906	4.63541	15.0001	0.964216	anterior gut
g01264	scf.0008	4485690	4488464	+	XP_045886973.1	protein eva-1 homolog C isoform X3 [Micropterus dolomieu]	88.35	2.08e-248	121.137	3.89934	0.336826	0.866888	0.269437	0.315404	0	0	0	0.994131	brain
g01265	scf.0008	4493956	4510272	+	XP_008274048.1	PREDICTED: inositol polyphosphate 5-phosphatase OCRL-1 isoform X3 [Stegastes partitus]	82.64	0	33.5858	12.3377	6.89253	5.36998	2.36696	8.26314	3.9693	3.38509	17.9596	0.774666
g01266	scf.0008	4512423	4525162	+	XP_044060897.1	type III intermediate filament [Siniperca chuatsi]	74.87	2.35e-180	2.78449	4.82224	0.904635	0.902303	0.200333	0.855256	0	0	2.37358	0.792094
g01267	scf.0008	4572935	4573093	-	XP_033948469.1	apelin [Pseudochaenichthys georgianus]	88.68	1.02e-23	21.6516	1.91998	1.21749	0.386967	0.128345	3.61136	3.76904	2.50962	0.495411	0.918954	brain
g01268	scf.0008	4618710	4669760	+	XP_041846679.1	xaa-Pro aminopeptidase 2 [Melanotaenia boesemani]	79.19	0	4.34656	0.662941	19.8353	3.06363	103.927	8.87759	0	0	4.50722	0.950334	posterior gut
g01269	scf.0008	4678798	4687809	+	XP_023146369.1	SAM and SH3 domain-containing protein 3 [Amphiprion ocellaris]	84.12	2.12e-210	18.3907	1.45214	38.9201	9.42978	4.88715	64.4923	4.19836	0.87023	1.49506	0.845634
g01270	scf.0008	4692431	4721507	-	XP_035813306.1	palmitoyltransferase ZDHHC9 isoform X2 [Amphiprion ocellaris]	86.43	2.87e-240	13.3133	2.02169	2.98025	3.2686	1.24823	1.09445	1.9357	0	1.3909	0.869117	brain
g01271	scf.0008	4726173	4730557	+	XP_023146381.1	tRNA wybutosine-synthesizing protein 2 homolog isoform X1 [Amphiprion ocellaris]	80.8	2.09e-245	3.56169	2.13146	1.01395	0.932927	0.853333	1.74508	0	1.88339	3.46734	0.577887
g01272	scf.0008	4735414	4744121	+	XP_018515677.1	PREDICTED: LOW QUALITY PROTEIN: synaptotagmin-like protein 4 [Lates calcarifer]	73.52	0	1.30217	1.3216	71.351	101.349	8.90307	2.59315	3.39782	0.249313	46.0401	0.8333
g01273	scf.0008	4746197	4752483	-	XP_046262265.1	sushi repeat-containing protein SRPX2 [Scatophagus argus]	82.68	1.9e-258	2.85514	3.44962	2.86755	6.07752	4.1413	1.85832	0.50728	4.38349	15.7482	0.792514
g01274	scf.0008	4760183	4769244	+	XP_031158737.1	tetraspanin-7 [Sander lucioperca]	77.69	8.31e-136	126.37	79.3006	34.5504	52.6006	61.1528	13.5702	15.6834	5.1569	72.9756	0.668641
g01275	scf.0008	4774520	4775002	+	XP_029368271.1	mid1-interacting protein 1-like [Echeneis naucrates]	91.36	1.5e-96	444.057	889.899	421.442	496.596	184.309	275.925	732.531	269.007	1053.68	0.559428
g01276	scf.0008	4797147	4807424	-	XP_018515691.1	PREDICTED: BCL-6 corepressor-like protein 1 isoform X1 [Lates calcarifer]	78.65	0	7.2908	1.61132	0.750104	0.38259	0.093246	1.18433	0.698094	0.396235	2.12915	0.875784
g01277	scf.0008	4814126	4850576	+	XP_035525272.1	cleavage stimulation factor subunit 2 isoform X1 [Morone saxatilis]	82.89	6e-264	55.1699	27.4604	21.5293	17.328	5.21429	24.6846	8.08156	5.83437	49.1083	0.639204
g01278	scf.0008	4851902	4863274	-	XP_022057476.1	NADPH oxidase 1 [Acanthochromis polyacanthus]	90.11	0	0.364846	0.713938	45.6321	12.6857	0.449593	0.254271	0	0	86.1557	0.912803	ovary
g01279	scf.0009	22913	29784	+	CAG6017031.1	unnamed protein product [Menidia menidia]	91.12	0	3.80123	0.983761	0.918614	0.691275	0.135521	0.737219	0.394469	0.852868	0.627224	0.824368
g01280	scf.0009	30236	30847	+	XP_037553767.1	zinc finger MIZ domain-containing protein 1 [Nematolebias whitei]	82.68	1.58e-58	1.4554	0.797417	0.355932	0.427869	0	0	0	0	0	0.864194
g01281	scf.0009	35562	37929	+	XP_040905148.1	peptidylprolyl isomerase Fa isoform X1 [Toxotes jaculatrix]	87.37	2.07e-124	30.3792	11.193	6.22783	4.9398	1.67284	10.5128	2.36289	1.72362	54.6698	0.842207
g01282	scf.0009	77039	80637	-	CAG6017025.1	unnamed protein product [Menidia menidia]	96.67	2.25e-99	13.8559	3.57366	0	1.91679	0.643735	3.29465	5.40472	3.60688	0	0.83364
g01283	scf.0009	89195	97115	+	XP_041803484.1	annexin A11a isoform X1 [Chelmon rostratus]	82.34	0	49.4446	35.4456	77.1575	70.7176	25.8392	80.9244	22.6666	9.37868	37.5517	0.493043
g01284	scf.0009	103776	146144	+	XP_022057546.1	disks large homolog 5-like isoform X7 [Acanthochromis polyacanthus]	90.09	0	24.6275	6.30065	2.00429	2.81607	1.62431	2.81293	1.50965	1.44005	4.99032	0.880731	brain
g01285	scf.0009	244386	245359	-	XP_027135559.1	uncharacterized protein LOC109142318 [Larimichthys crocea]	56.13	1.83e-98	0	0	0	0	0	0	0	0	0
g01286	scf.0009	250390	298812	+	KAF5163473.1	hypothetical protein HST_G00127460 [Hippoglossus stenolepis]	86.15	0	18.1637	2.8299	0	0	0	0	0	0.101154	0.992407	0.972999	brain
g01287	scf.0009	425066	435736	-	TKS85698.1	Leucine-rich melanocyte differentiation-associated protein [Collichthys lucidus]	82.61	4.6e-40	0	0	0.817455	2.20438	0	2.34396	0	0	4.14726	0.838273
g01288	scf.0009	603505	605513	+	XP_041644748.1	zinc finger protein 503 [Cheilinus undulatus]	92.04	0	4.60711	0.676814	0.936434	2.1186	0.124352	0.798015	0.076212	18.6136	0.594736	0.9333	muscle
g01289	scf.0009	682945	692600	+	XP_041866626.1	catechol O-methyltransferase domain-containing protein 1 [Melanotaenia boesemani]	90.39	4.09e-142	0.596387	0.274596	0	54.663	0.591322	0	1162.77	0	180.266	0.974588	liver
g01290	scf.0009	698137	703618	+	XP_010744172.3	neurofilament light polypeptide [Larimichthys crocea]	60.1	6.45e-254	43.9608	2.63522	0.069703	0	0.029293	0.085369	0	0.500722	0.17763	0.990054	brain
g01291	scf.0009	707688	711344	-	XP_041866625.1	voltage-dependent anion-selective channel protein 2 [Melanotaenia boesemani]	97.17	4.26e-195	491.16	403.252	281.515	582.067	237.839	272.246	152.647	1551.51	674.638	0.750616
g01292	scf.0009	728782	734680	+	XP_041866620.1	histone-lysine N-methyltransferase SETDB1-B-like isoform X2 [Melanotaenia boesemani]	57.69	1.37e-68	65.0497	80.7474	41.9625	37.1465	20.4413	44.0287	24.8406	27.1286	347.652	0.877268	ovary
g01293	scf.0009	740038	740329	-					0	0	0	0	0	0	0	0	0
g01294	scf.0009	740618	759022	-	XP_030604491.1	uncharacterized protein LOC115793584 [Archocentrus centrarchus]	47.55	3.9e-103	0	0	0.47676	0.317129	0	6.71915	0	0	0	0.985231
g01295	scf.0009	766182	778979	+	XP_044070013.1	DNA polymerase eta [Siniperca chuatsi]	74.6	0	9.95235	6.6777	4.60357	3.42783	1.80658	9.35605	2.53903	0.602456	39.5738	0.876921	ovary
g01296	scf.0009	782065	791395	-	XP_022619435.1	GTP-binding protein 2-like [Seriola dumerili]	93.33	0	8.49556	3.62	8.76796	9.147	2.1035	19.0568	12.9589	6.25183	10.5943	0.59372
g01297	scf.0009	794131	795055	+	XP_008277755.1	PREDICTED: otoraplin [Stegastes partitus]	80.62	3.33e-71	23.992	24.6379	49.0588	11.8772	11.8404	64.6606	82.9574	11.9096	9.57304	0.687265
g01298	scf.0009	827264	855523	+	XP_042358056.1	neuroendocrine convertase 2 [Plectropomus leopardus]	95.95	0	252.171	53.768	0.497136	14.2713	0.957799	1.21178	0	0	0.276236	0.964814	brain
g01299	scf.0009	858339	871099	-	XP_040906146.1	filensin [Toxotes jaculatrix]	85.11	0	0.184234	139.357	0.840648	0.584119	0	0.296043	0	0	19.938	0.980407	eye
g01300	scf.0009	883134	892566	+	XP_046258904.1	prokineticin receptor 1b [Scatophagus argus]	94.1	6.45e-269	2.12617	1.51352	2.947	0	3.18566	1.03168	0	0	3.57441	0.622175
g01301	scf.0009	913607	915820	-	XP_035518813.1	pleckstrin [Morone saxatilis]	88.43	3.1e-223	2.79474	0	1.31545	1.04681	1.16419	28.7871	0.918949	0.359461	0.895923	0.963111	kidney
g01302	scf.0009	990443	990907	-	XP_010792517.1	PREDICTED: uncharacterized protein LOC104965258 [Notothenia coriiceps]	56.25	8.33e-37	0.097798	0	0	0	0	0	0	0	0	1
g01303	scf.0009	1069272	1120058	+	XP_018552242.1	PREDICTED: protocadherin-15-like, partial [Lates calcarifer]	90.05	0	0.966386	5.23515	0.055088	0	0	0	0	0	4.74054	0.86242
g01304	scf.0009	1218627	1238779	+	XP_047459724.1	protocadherin-15-like isoform X4 [Mugil cephalus]	69.08	2.18e-231	5.34233	133.799	0.7415	0.179049	0	0.672291	0	0	6.40837	0.987534	eye
g01305	scf.0009	1291500	1292666	-	XP_008277762.1	PREDICTED: dickkopf-related protein 1 isoform X1 [Stegastes partitus]	82.68	4.93e-155	0.963369	1.17929	0.958906	0.303841	0	0	0	0	0	0.764041
g01306	scf.0009	1297666	1300941	-	XP_038816488.1	cGMP-dependent protein kinase 1-like isoform X2 [Salvelinus namaycush]	100	9.81e-149	6.81732	13.6485	0	0.577159	8.06659	1.92431	0	0.526042	3.7295	0.801801
g01307	scf.0009	1432125	1437613	-	XP_028279317.1	phosphatidylcholine:ceramide cholinephosphotransferase 1 [Parambassis ranga]	88.48	1.63e-283	7.73305	6.31284	3.88875	4.50425	0.696818	4.4368	1.67717	2.49189	5.15412	0.528604
g01308	scf.0009	1463838	1470603	+	XP_022042705.1	multiple inositol polyphosphate phosphatase 1-like isoform X1 [Acanthochromis polyacanthus]	78.09	9.98e-265	20.2928	5.75129	10.3572	23.9169	12.9955	12.7158	27.652	0.827844	13.1944	0.547719
g01309	scf.0009	1478088	1497159	+	XP_024153506.1	bifunctional 3'-phosphoadenosine 5'-phosphosulfate synthase 2 [Oryzias melastigma]	93.75	0	6.41111	1.79515	40.7349	316.714	3.89019	10.5271	1.22072	0.158646	1.18334	0.973982	anterior gut
g01310	scf.0009	1500560	1509445	+	XP_022042691.1	phosphatidylinositol 3,4,5-trisphosphate 3-phosphatase and dual-specificity protein phosphatase PTEN isoform X2 [Acanthochromis polyacanthus]	92.27	2.94e-279	105.42	98.8882	84.0611	53.6925	35.3993	53.0312	49.1977	27.1124	16.1521	0.504915
g01311	scf.0009	1539096	1543181	+	XP_040905927.1	tumor necrosis factor receptor superfamily member 6 [Toxotes jaculatrix]	43.48	3.28e-62	0.708311	0	4.94779	7.94173	2.85142	11.8162	1.30079	1.76549	1.62551	0.776355
g01312	scf.0009	1548849	1550462	+	XP_023144343.1	inositol 1,4,5-trisphosphate receptor-interacting protein [Amphiprion ocellaris]	82.87	0	1.37518	0.256612	1.41576	3.15432	0.560654	4.84761	0.461631	0.335131	6.29093	0.753476
g01313	scf.0009	1551080	1554290	-	XP_044070212.1	glutathione S-transferase omega-1-like [Siniperca chuatsi]	85.77	9.01e-150	112.037	117.175	537.908	5586.52	126.112	112.599	87.2016	14.5786	1216.3	0.948002	anterior gut
g01314	scf.0009	1554799	1570941	+	XP_044070209.1	cilia- and flagella-associated protein 43 [Siniperca chuatsi]	56.71	0	3.35367	2.8049	3.77272	5.55442	1.39154	9.90611	0.559169	0.15153	1.92182	0.753817
g01315	scf.0009	1571135	1571763	-	XP_023144351.1	swi5-dependent recombination DNA repair protein 1 homolog isoform X2 [Amphiprion ocellaris]	74.29	3.98e-74	3.4789	2.87496	6.4813	5.30953	1.24508	3.95255	2.338	0.255906	172.688	0.981226	ovary
g01316	scf.0009	1583815	1612770	+	KAF0027584.1	hypothetical protein F2P81_020325 [Scophthalmus maximus]	37.19	3.64e-183	3.05771	1.27441	5.5999	16.8163	0.440929	8.94428	0.888369	3.99243	8.94485	0.75364
g01317	scf.0009	1615581	1640371	-	XP_008285026.1	PREDICTED: STE20-like serine/threonine-protein kinase isoform X1 [Stegastes partitus]	78.6	0	69.6283	30.0694	10.6851	19.9571	16.2505	34.2208	7.73379	8.20086	74.671	0.670646
g01318	scf.0009	1646257	1697070	+	XP_008285039.1	PREDICTED: SH3 and PX domain-containing protein 2A isoform X1 [Stegastes partitus]	92.27	0	3.38146	1.44043	19.6106	1.68659	2.48402	2.13515	0.894922	2.33694	0.930501	0.90254	gill
g01319	scf.0009	1707606	1739442	-	XP_040906125.1	E3 ubiquitin-protein ligase NEURL1-like [Toxotes jaculatrix]	88.08	0	2.36957	0.306101	2.64375	1.65504	0.207838	0.228512	0	0.09402	0.187568	0.761293
g01320	scf.0009	1828978	1891295	+	XP_017286275.1	VPS10 domain-containing receptor SorCS3 [Kryptolebias marmoratus]	78.17	0	6.95172	1.89736	1.42379	0	0.274714	0	0	0	1.04166	0.916612
g01321	scf.0009	1896111	1897689	-	XP_043992642.1	VPS10 domain-containing receptor SorCS3-like isoform X2 [Gambusia affinis]	81.82	1.51e-27	12.787	5.69316	0	0	0	0	0	0	7.5713	0.870333	brain
g01322	scf.0009	1898696	1919721	-	XP_008285044.1	PREDICTED: VPS10 domain-containing receptor SorCS1-like [Stegastes partitus]	91.07	0	8.74578	1.83592	0	0.640914	0	0	0.1119	0	6.07754	0.876136
g01323	scf.0009	1924766	1926576	-	KAE8280726.1	VPS10 domain-containing receptor SorCS1 [Larimichthys crocea]	96.36	2.2e-68	4.91507	0	0	0	0	0	0	0	2.47474	0.937063
g01324	scf.0009	2005322	2020349	+	XP_018552403.1	PREDICTED: gamma-adducin [Lates calcarifer]	82.79	0	70.0147	1.68682	1.69993	4.19611	0.794964	4.24739	0.905556	1.36928	5.27417	0.963982	brain
g01325	scf.0009	2024478	2031982	+	XP_041865802.1	max-interacting protein 1-like [Melanotaenia boesemani]	92.57	1.76e-166	17.629	25.9655	1.44448	2.14833	3.97978	1.40247	1.07204	0	6.7988	0.834035
g01326	scf.0009	2034609	2041451	-	XP_022053460.1	survival of motor neuron-related-splicing factor 30 [Acanthochromis polyacanthus]	91.18	9.61e-139	325.837	313.4	139.479	130.645	56.2398	102.859	88.1691	60.0653	643.818	0.763774
g01327	scf.0009	2043622	2044845	+	XP_041865801.1	alpha-2A adrenergic receptor-like [Melanotaenia boesemani]	79.25	8.74e-220	0.047908	0.046764	0.034183	0.441612	0.122422	0	0	0.026795	0.07098	0.901199
g01328	scf.0009	2057556	2059609	+	CAG6016931.1	unnamed protein product [Menidia menidia]	75.71	2.12e-81	298.439	203.533	76.7358	160.593	76.5056	59.646	241.5	122.842	5.47234	0.603425
g01329	scf.0009	2062328	2066441	-	XP_003438324.1	serine/threonine-protein phosphatase 2A 55 kDa regulatory subunit B delta isoform [Oreochromis niloticus]	100	0	194.671	115.934	61.1095	63.1633	33.0724	38.2336	28.4883	27.0096	463.962	0.848672
g01330	scf.0009	2082681	2155020	+	XP_019942254.1	PREDICTED: transcription factor COE3 isoform X1 [Paralichthys olivaceus]	100	0	18.1797	1.02156	1.94569	0.267552	0	0.298044	0	0.441331	0	0.972674	brain
g01331	scf.0009	2156474	2175627	-	XP_024152576.1	methylated-DNA--protein-cysteine methyltransferase [Oryzias melastigma]	95.68	7.58e-125	0.811531	0	0.475434	0	0	0	0	0	2.40734	0.933175
g01332	scf.0009	2243880	2244627	-	TKS85739.1	III Gonadoliberin-3 Gonadoliberin [Collichthys lucidus]	92.13	6e-49	201.785	5.36615	0	0	0	0.97415	0	0	84.7161	0.943593	brain
g01333	scf.0009	2246670	2254400	-	XP_022053445.1	receptor-type tyrosine-protein phosphatase epsilon-like [Acanthochromis polyacanthus]	77.95	0	34.8882	20.6293	0.937279	0.230453	0.504267	4.30992	0.54793	0.75193	0.222647	0.899201	brain
g01334	scf.0009	2383367	2390881	+	XP_018552445.1	PREDICTED: protein FAM196A-like [Lates calcarifer]	87.86	2.92e-246	2.94201	2.45068	0	0.13531	0.492164	0.021402	0	0	0.221764	0.858884
g01335	scf.0009	2406182	2410337	-	XP_035982694.1	indoleamine 2,3-dioxygenase 2 isoform X2 [Fundulus heteroclitus]	87.13	3.76e-256	0	0.40271	0	0	0	0.210999	0	0	0.198232	0.872976
g01336	scf.0009	2451018	2473619	+	XP_024152517.1	canalicular multispecific organic anion transporter 1 isoform X1 [Oryzias melastigma]	84.25	0	3.06837	11.246	5.95265	7.83761	17.0292	4.78985	28.783	0.649627	38.5774	0.742867
g01337	scf.0009	2485368	2492136	+	XP_035802894.1	uncharacterized protein LOC111566908 isoform X2 [Amphiprion ocellaris]	57.1	2.76e-115	0	8.17667	0	0	0	6.67908	0	0	0	0.897894
g01338	scf.0009	2582113	2604719	+	XP_018552430.1	PREDICTED: disintegrin and metalloproteinase domain-containing protein 12-like isoform X1 [Lates calcarifer]	89.91	0	0.452055	0.253785	0	0.037205	0.130559	0.143551	0.290216	0	0	0.763492
g01339	scf.0009	2611894	2622104	+	XP_023141308.1	putative pre-mRNA-splicing factor ATP-dependent RNA helicase DHX32 isoform X1 [Amphiprion ocellaris]	82.19	0	2.51718	24.3474	0	0.439074	0.157207	0	0	0	0.756322	0.980132	eye
g01340	scf.0009	2621699	2632709	-	XP_008280572.1	PREDICTED: erythroid differentiation-related factor 1 [Stegastes partitus]	89.95	0	6.96198	3.39462	2.25464	1.84188	1.12468	3.14914	1.20727	1.06783	36.4248	0.927927	ovary
g01341	scf.0009	2691279	2726643	+	XP_023151150.1	C-terminal-binding protein 2a isoform X1 [Amphiprion ocellaris]	88.08	0	10.3727	2.29715	0.257768	0.306733	0.128763	0.180333	0.349667	0.145073	1.23211	0.94098	brain
g01342	scf.0009	2731860	2756909	-	XP_028458638.1	ubiquitin thioesterase ZRANB1-like [Perca flavescens]	63.93	6.6e-302	20.6144	8.29147	3.53429	4.35154	1.22959	2.17184	2.82402	6.1199	4.64712	0.798868
g01343	scf.0009	2763515	2766869	-	XP_035811894.1	BRISC complex subunit Abraxas 2 [Amphiprion ocellaris]	81.97	2.9e-182	36.3755	8.94209	9.76949	16.4353	4.45441	8.62821	2.07628	5.08253	188.905	0.939279	ovary
g01344	scf.0009	2772335	2777421	+	XP_015800319.1	PREDICTED: protein-lysine N-methyltransferase METTL10 [Nothobranchius furzeri]	83.48	1.31e-141	42.5458	35.3647	21.6047	35.8546	18.1246	23.4688	9.19079	9.92558	455.072	0.94614	ovary
g01345	scf.0009	2798362	2807527	+	XP_019124843.1	protein FAM53B [Larimichthys crocea]	75	2.63e-192	15.5777	1.20728	31.1862	11.0982	3.0211	10.1565	4.00864	5.36785	7.43275	0.768046
g01346	scf.0009	2853733	2855769	+	XP_039640421.1	NK1 transcription factor related 2-like,a [Perca fluviatilis]	79.32	5.92e-135	0	0	0.819545	0	0	0	0	0	0	1
g01347	scf.0009	2876695	2884463	+	XP_022061954.1	carbohydrate sulfotransferase 15-like [Acanthochromis polyacanthus]	77.57	3.25e-305	4.30654	6.85184	18.9778	46.5825	12.5766	8.00915	3.27646	8.25346	8.36565	0.810504
g01348	scf.0009	2904004	2907402	-	XP_041804007.1	G-protein coupled receptor 26-like [Chelmon rostratus]	74.51	4.17e-173	2.07808	1.67627	0	0	0	0.199698	0	0	0	0.887157
g01349	scf.0009	3023300	3024910	-	XP_003438330.1	homeobox protein HMX2 [Oreochromis niloticus]	88.41	6.44e-163	1.58364	0.285601	0.336668	0.90686	0.07484	0	0	0	1.44833	0.759076
g01350	scf.0009	3031013	3032954	-	XP_030296882.1	homeobox protein HMX3-A [Sparus aurata]	77.89	1.32e-155	1.45174	0.334734	0.357537	0	0.653376	0	0	0	0.155595	0.870738
g01351	scf.0009	3055402	3059055	+	XP_047459592.1	zinc finger protein Pegasus [Mugil cephalus]	93.75	2.05e-295	10.2304	2.29334	1.34311	1.65632	0.402981	1.27002	0.724871	1.71675	34.4867	0.928821	ovary
g01352	scf.0009	3060723	3066138	-	XP_044070448.1	deleted in malignant brain tumors 1 protein isoform X1 [Siniperca chuatsi]	61.33	0	0.534642	0.131581	0	70.3925	225.791	0.35673	0	0	0.082259	0.960418	posterior gut
g01353	scf.0009	3069827	3071871	+	XP_023147340.1	angiotensinogen [Amphiprion ocellaris]	74.95	1.28e-245	1.19874	0	0	34.2343	2.42917	0.358453	1452.09	0	0.469527	0.996669	liver
g01354	scf.0009	3072801	3080930	-	XP_018552399.1	PREDICTED: conserved oligomeric Golgi complex subunit 2 [Lates calcarifer]	85.71	0	17.1245	37.6183	32.8201	26.1794	13.2444	12.6982	12.3992	2.71625	70.0874	0.723915
g01355	scf.0009	3084084	3084668	+	XP_013857161.1	PREDICTED: THAP domain-containing protein 2-like [Austrofundulus limnaeus]	71.58	1.56e-40	5.25939	8.73963	4.52564	3.184	1.41984	5.06425	2.4738	1.0271	70.4247	0.943746	ovary
g01356	scf.0009	3096547	3114082	+	XP_039995756.1	piggyBac transposable element-derived protein 5 [Xiphias gladius]	97.16	6.81e-276	32.3527	7.12422	0	0.192292	0	0	0	0	2.33453	0.962712	brain
g01357	scf.0009	3152248	3159289	-	XP_041867006.1	Krueppel-like factor 5 [Melanotaenia boesemani]	83.99	3.78e-304	2.28624	0.132828	0.404575	0.818581	0	0	0	0.320206	0.317536	0.890993
g01358	scf.0009	3161816	3183047	-	XP_039995989.1	progesterone-induced-blocking factor 1 [Xiphias gladius]	85.4	0	26.6199	75.8467	16.1473	6.35519	4.82211	12.542	1.32003	1.80663	25.5875	0.843103
g01359	scf.0009	3183873	3192638	+	XP_044229514.1	exosome complex exonuclease RRP44 [Thunnus albacares]	84.44	0	11.9338	11.0981	9.6216	8.96107	3.44381	7.39236	3.59613	2.3886	57.6348	0.873263	ovary
g01360	scf.0009	3194606	3198898	-	XP_040906411.1	protein aurora borealis [Toxotes jaculatrix]	74.73	1.12e-268	0.387307	0.282602	0.351119	0.167527	0.280925	0.725019	0	0	91.4708	0.997001	ovary
g01361	scf.0009	3199690	3209234	+	XP_035520037.1	mitotic-spindle organizing protein 1 [Morone saxatilis]	92.59	4.18e-24	0	0	0	0	0	0	0	0	0
g01362	scf.0009	3211809	3234903	+	XP_018552440.1	PREDICTED: dachshund homolog 1-like isoform X3 [Lates calcarifer]	83.82	0	6.62561	0	1.51714	0	0.131454	2.59033	0.183703	0.127581	14.7886	0.905537	ovary
g01363	scf.0009	3240424	3248964	+	XP_018552429.1	PREDICTED: ubiquitin-associated domain-containing protein 2 [Lates calcarifer]	90	3.14e-196	4.25672	1.31416	0.496561	0.868794	0.939361	1.88714	0.829371	0	23.2471	0.943046	ovary
g01364	scf.0009	3351051	3413576	+	XP_035813762.1	ankyrin-3 isoform X28 [Amphiprion ocellaris]	82.56	0	80.443	3.04755	0.142259	0.405095	0.290339	0.485593	0	0.42125	0.956992	0.991067	brain
g01365	scf.0009	3416191	3419018	+	XP_022074506.1	ankyrin-3-like isoform X12 [Acanthochromis polyacanthus]	67.11	1.65e-219	141.687	35.879	3.47746	3.94002	1.78089	2.52525	0.580204	1.79636	4.40948	0.952017	brain
g01366	scf.0009	3430487	3449460	+	XP_004077115.1	coiled-coil domain-containing protein 6 [Oryzias latipes]	93.04	3.18e-189	80.8675	8.36608	14.1578	7.97199	2.18522	19.1665	9.30748	40.6695	50.9543	0.763844
g01367	scf.0009	3458367	3462803	+	KAI3363324.1	hypothetical protein L3Q82_011950, partial [Scortum barcoo]	89.82	0	13.3206	11.0508	2.00039	2.00932	1.58549	5.74125	0.462905	40.7972	3.46011	0.878574	muscle
g01368	scf.0009	3465546	3484833	+	KAF0027040.1	hypothetical protein F2P81_019781 [Scophthalmus maximus]	59.28	8.61e-274	51.8354	94.6215	15.3415	1.42656	0.349598	5.81358	0.464973	0.875755	68.8723	0.808474
g01369	scf.0009	3486508	3501216	-	XP_022619410.1	phytanoyl-CoA hydroxylase-interacting protein-like [Seriola dumerili]	81.79	5.59e-221	66.3922	25.3234	1.42529	0.516436	0	5.53484	0.265785	0.289619	2.94688	0.931652	brain
g01370	scf.0009	3511572	3545725	-	XP_023145556.1	protein bicaudal C homolog 1 [Amphiprion ocellaris]	92.03	0	1.07109	0	0.158052	0.087092	0.106099	0.623819	0.074824	0.337399	9.43912	0.967444
g01371	scf.0009	3583912	3586534	-	KAF3854094.1	hypothetical protein F7725_014782 [Dissostichus mawsoni]	82.76	2.21e-65	198.185	221.309	200.719	245.428	111.469	146.107	63.4242	41.352	822.144	0.813294
g01372	scf.0009	3634103	3661195	+	KAI3362733.1	hypothetical protein L3Q82_001797 [Scortum barcoo]	91.19	0	55.9787	4.84842	0.882214	0.274664	1.25277	0.508709	0	0	1.33603	0.979674	brain
g01373	scf.0009	3662960	3705200	-	XP_041866873.1	formin-2 [Melanotaenia boesemani]	73.02	0	2.71098	6.45773	0	0.292087	0.084481	0.169587	0	0	5.58139	0.828916
g01374	scf.0009	3713428	3715365	-	XP_040906289.1	muscarinic acetylcholine receptor M3 isoform X2 [Toxotes jaculatrix]	84.51	0	1.80581	0.305679	0.2916	9.53206	0.188534	0.090569	0	0	0.993416	0.951799
g01375	scf.0009	3835357	3862532	-	KAF3823882.1	hypothetical protein GH733_006886 [Mirounga leonina]	92.96	1.19e-141	0	0	0	0	0	0	0	0	1.38691	1
g01376	scf.0009	3862544	3930491	-	XP_008278648.1	PREDICTED: ryanodine receptor 2 [Stegastes partitus]	72.35	0	0	0	0	0	0	0	0	0	0.405224	1
g01377	scf.0009	3909383	3914159	+					0	0	0	0	0	0	0	0	0
g01378	scf.0009	3937526	3956241	-	CAG6016763.1	unnamed protein product [Menidia menidia]	95.53	0	1.87687	2.19714	3.2133	23.5777	0.130796	0	0	1.82288	14.4763	0.87426	anterior gut
g01379	scf.0009	3958108	3965693	-	XP_041645350.1	prolyl 4-hydroxylase subunit alpha-1b isoform X1 [Cheilinus undulatus]	88.8	0	23.4657	8.51847	17.5963	55.46	12.8612	11.7119	4.26482	8.73009	19.6628	0.759261
g01380	scf.0009	3982905	3985747	+	XP_041866265.1	uncharacterized protein si:ch211-248a14.8 isoform X3 [Melanotaenia boesemani]	71.85	8.82e-151	0	0	0	0.340815	0	9.58202	5.00375	0	0	0.930279
g01381	scf.0009	3988527	3993464	-	XP_041866262.1	protein ecdysoneless homolog [Melanotaenia boesemani]	76.5	0	4.42625	4.1324	1.95725	1.30879	1.08878	2.52456	1.51689	0.607559	33.5541	0.934574	ovary
g01382	scf.0009	3995782	4002396	+	XP_042358508.1	protein FAM149B1 isoform X2 [Plectropomus leopardus]	53.73	1.37e-177	31.5462	17.5823	8.36649	2.34708	0.993856	2.17026	0.769632	0.864256	6.90172	0.84152
g01383	scf.0009	4003281	4006130	-	XP_034537940.1	dnaJ homolog subfamily C member 9 [Notolabrus celidotus]	87.06	3.04e-149	83.1362	70.3502	46.8539	27.7643	13.745	52.9146	15.1186	14.612	126.827	0.680179
g01384	scf.0009	4008129	4017646	-	XP_023273822.1	protein NDNF-like [Seriola lalandi dorsalis]	84.59	0	25.5051	1.60079	0	0	0	0	0	0	0	0.992155	brain
g01385	scf.0009	4028839	4032706	-	XP_023273799.1	SPARC-like [Seriola lalandi dorsalis]	65.43	1.61e-76	1.73303	2.27149	0	0	0	0	0	0	0	0.904631
g01386	scf.0009	4053739	4092306	+	XP_041866543.1	serine-rich coiled-coil domain-containing protein 2 isoform X1 [Melanotaenia boesemani]	63.41	0	1.17506	2.11402	0.454169	0.898686	0.578802	0.38849	0.06815	0.696812	0.305334	0.730046
g01387	scf.0009	4162124	4163883	+	XP_029700614.1	uncharacterized protein LOC115251677 [Takifugu rubripes]	70.18	2.1e-18	0	0	0	0	0	0	0	0	0
g01388	scf.0009	4165658	4166584	+	XP_038138397.1	uncharacterized protein LOC119781860 [Cyprinodon tularosa]	72.51	5.23e-108	0.028401	0	0	0	0	0	0.103404	0	0	0.965667
g01389	scf.0009	4168116	4168583	+	XP_029015085.1	uncharacterized protein LOC114860572 [Betta splendens]	56.86	2.49e-54	1.21037	0	0	0.024833	1.02076	0.208031	0.87036	0	0	0.780648
g01390	scf.0009	4177083	4177283	-	XP_036971039.1	tigger transposable element-derived protein 1-like [Acanthopagrus latus]	82.09	2.44e-24	0	0	0	0	0	0	0	0	0
g01391	scf.0009	4198734	4221498	-	CAG6016721.1	unnamed protein product [Menidia menidia]	89.99	0	19.0265	3.36511	0.046777	0.314541	0	0.163239	0	0	13.4799	0.885886	brain
g01392	scf.0009	4238678	4238848	-	TDH01443.1	hypothetical protein EPR50_G00180190 [Perca flavescens]	94.23	1.57e-28	9.87714	0.560611	0	0	0	0.059504	0	0	6.88428	0.905028
g01393	scf.0009	4440948	4477996	-	TMS04888.1	Glutamate receptor ionotropic, delta-1, partial [Larimichthys crocea]	97.44	1.37e-42	6.12624	0.770805	0	0	0	0	0	0	0	0.984272
g01394	scf.0009	4639021	4653188	-	XP_023273839.1	wings apart-like protein homolog [Seriola lalandi dorsalis]	83.08	0	16.2453	5.91153	2.85541	3.33475	0.854287	6.87292	4.28285	4.19477	17.7035	0.685431
g01395	scf.0009	4659585	4693004	-	XP_040906542.1	serine protease HTRA1A-like [Toxotes jaculatrix]	82.63	5.46e-281	20.1579	4.81457	53.0312	2.72916	0.231483	1.12556	0	0.873318	1.92986	0.924898	gill
g01396	scf.0009	4700003	4715633	-	CAG6016709.1	unnamed protein product [Menidia menidia]	79.24	1.42e-247	94.1563	21.7802	21.2998	16.907	3.86709	10.0835	2.32992	7.12973	68.5965	0.798216
g01397	scf.0009	4763644	4785596	+	XP_041803308.1	phosphatase and actin regulator 2 [Chelmon rostratus]	61.6	1.43e-162	11.2116	2.37357	1.8411	2.13526	1.37078	18.276	2.66769	1.26849	21.6144	0.762054
g01398	scf.0009	4796123	4796383	+	XP_015217892.1	PREDICTED: splicing factor 3B subunit 5 [Lepisosteus oculatus]	100	7.98e-61	120.088	140.71	109.165	94.5652	39.6311	63.4817	30.171	25.6296	904.396	0.913832	ovary
g01399	scf.0010	10376	15077	+	XP_034542692.1	cytochrome c oxidase subunit 8B, mitochondrial [Notolabrus celidotus]	76.56	7.57e-26	7.44439	31.9366	32.3413	83.7349	76.5541	69.3946	114.621	118.856	0.752384	0.561676
g01400	scf.0010	17770	21270	-	XP_029379175.1	transmembrane protein 170A isoform X2 [Echeneis naucrates]	85.98	6.56e-54	4.60339	3.09099	0.980548	0	0	1.01818	0.421574	0.451702	4.00343	0.729373
g01401	scf.0010	29709	66392	-	XP_019125411.1	serine/threonine-protein phosphatase 6 regulatory subunit 3 isoform X1 [Larimichthys crocea]	86.34	0	48.8136	23.8084	22.3832	12.0483	5.62044	18.5071	12.7374	13.2957	54.5945	0.640041
g01402	scf.0010	90871	103638	+	KAF6716340.1	Synembryn-A [Oryzias melastigma]	89.82	4.21e-248	116.475	180.499	0.232917	0.73531	0	0.36899	0	0	2.40081	0.916749	eye
g01403	scf.0010	119608	157951	-	XP_033491402.1	capping protein, Arp2/3 and myosin-I linker protein 2 [Epinephelus lanceolatus]	68.49	0	0.628612	0	0	0	0	0	0	0	0.110127	0.978101
g01404	scf.0010	166724	181454	-	XP_008292669.1	PREDICTED: transcriptional repressor CTCF [Stegastes partitus]	85.19	0	63.0591	17.9396	12.944	9.04381	2.47713	14.4927	6.23806	14.6727	26.5087	0.793216
g01405	scf.0010	201236	229037	-	XP_018534111.1	PREDICTED: protein FAM65A isoform X1 [Lates calcarifer]	62.99	0	3.26802	2.67084	0.64393	0.297787	0.233248	2.53193	0.742742	0.358038	0.976505	0.6766
g01406	scf.0010	276336	282896	+	XP_022078755.1	dnaJ homolog subfamily C member 24-like [Acanthochromis polyacanthus]	81.31	2.05e-51	7.44897	4.59499	3.10927	3.93438	1.89632	1.73229	4.78736	4.11787	20.0764	0.803118
g01407	scf.0010	315302	332180	-	XP_033490358.1	paired box protein Pax-6-like [Epinephelus lanceolatus]	90.1	1.86e-258	0	0.722265	0	0	0	0	0	0	0.039968	0.993083
g01408	scf.0010	392177	400851	+	XP_037623619.1	carbohydrate sulfotransferase 1-like [Sebastes umbrosus]	76.77	4.62e-235	48.2348	9.92237	0	0	0	0.031366	0	0	0.114064	0.973909	brain
g01409	scf.0010	421959	422608	-					0	0	0	0	0	0	0	0	0
g01410	scf.0010	422033	474148	+	XP_042351986.1	anoctamin-1-like [Plectropomus leopardus]	82.59	0	1.04357	0.148637	0.172024	0.443759	0.577505	0.652354	0.328603	8.45212	1.41561	0.929277
g01411	scf.0010	493684	503344	-	XP_034406882.1	beta-1,4-galactosyltransferase 4 [Cyclopterus lumpus]	67.21	5.35e-143	0	0	0.096626	0.255473	0.307704	0	0	0	0	0.856965
g01412	scf.0010	519961	521067	+	XP_033471803.1	atypical chemokine receptor 3b [Epinephelus lanceolatus]	81.47	7.45e-218	0.823408	0.167732	0.067025	0	0	0	0	0	0.072988	0.953282
g01413	scf.0010	542882	554196	-	XP_041862557.1	interferon-induced protein with tetratricopeptide repeats 1-like [Melanotaenia boesemani]	58.58	1.91e-168	0	0	0.062039	0.578957	2.30543	0	0	0	0	0.965245
g01414	scf.0010	563024	577857	-	XP_040893486.1	UDP-glucuronosyltransferase 2C1-like [Toxotes jaculatrix]	81.18	3.09e-312	0.172686	0.114994	0	1.46892	4.97788	0.163983	5.31728	0	0.40965	0.828199
g01415	scf.0010	583957	597676	+	XP_029992201.1	ubiquitin-conjugating enzyme E2 Q2-like isoform X2 [Sphaeramia orbicularis]	94.43	7.81e-254	86.2453	43.1998	25.9596	36.6316	16.3498	37.2532	21.5973	24.2456	113.115	0.677891
g01416	scf.0010	605992	612130	-	XP_010755546.1	secretory carrier-associated membrane protein 5 [Larimichthys crocea]	95.74	1.9e-163	119.295	8.51902	1.61162	0.223866	0	5.05188	0.159712	0.141064	0	0.983542	brain
g01417	scf.0010	621159	626388	+	XP_041795478.1	protein mono-ADP-ribosyltransferase PARP16 isoform X3 [Chelmon rostratus]	91.16	2.94e-220	23.5819	14.8958	17.8738	20.5753	9.94457	15.1661	8.96847	1.79587	63.5398	0.778089
g01418	scf.0010	630503	632826	-	XP_019934394.1	PREDICTED: cysteine-rich motor neuron 1 protein-like [Paralichthys olivaceus]	54.9	1.42e-50	1.19465	0.377649	0.170379	0	0	0	0.437014	0	0	0.896932
g01419	scf.0010	635186	645295	-	XP_027128584.1	CTD small phosphatase-like protein 2-A isoform X1 [Larimichthys crocea]	88.89	9.29e-308	91.7282	50.4642	26.6366	26.5451	11.8928	27.2913	15.3804	17.7135	24.5527	0.726806
g01420	scf.0010	654874	659802	-	KAF6738851.1	Sulfide:quinone oxidoreductase, mitochondrial [Oryzias melastigma]	84.65	9.98e-273	42.05	19.9125	8.73349	12.2245	19.943	30.7658	47.9398	10.0518	18.2224	0.577847
g01421	scf.0010	678069	681898	-	XP_013876979.1	PREDICTED: N-acetylgalactosamine kinase [Austrofundulus limnaeus]	87.1	1.11e-278	3.48514	0.228529	2.75749	3.93561	0.512719	1.7137	0.621014	0.70158	8.94537	0.804986
g01422	scf.0010	684745	699410	+	XP_022048596.1	centrosomal protein of 152 kDa [Acanthochromis polyacanthus]	69.32	0	0.758197	0.158761	0.305651	1.01947	0.545131	1.01164	0	0.04141	9.57418	0.949862
g01423	scf.0010	699448	701560	+	XP_008288985.1	PREDICTED: LOW QUALITY PROTEIN: centrosomal protein of 152 kDa [Stegastes partitus]	48.65	6.54e-57	1.76877	1.09923	2.2869	2.59843	1.60866	2.44858	0	0	5.94866	0.751823
g01424	scf.0010	707773	718088	+	XP_041853590.1	very long-chain acyl-CoA synthetase-like [Melanotaenia boesemani]	81.24	0	24.7675	0.249119	0.817028	9.08229	11.4412	19.8575	153.584	0.179857	27.9284	0.923232	liver
g01425	scf.0010	720695	748177	-	XP_023139870.1	tight junction protein ZO-1 isoform X9 [Amphiprion ocellaris]	91.57	0	18.3108	6.21196	0.458504	0.535347	0.205701	1.04329	0.953899	0.712748	0.68393	0.926236	brain
g01426	scf.0010	808136	826849	-	XP_041853640.1	dual oxidase 1 isoform X2 [Melanotaenia boesemani]	81.26	0	0.213906	0.215925	0	0.254953	0	0	0.531538	0	0	0.838962
g01427	scf.0010	827533	829190	+	XP_037539633.1	dual oxidase maturation factor 1 [Nematolebias whitei]	85.13	8.24e-189	0	0.365143	0	0.287624	0	0	4.0156	0	0	0.97968
g01428	scf.0010	831154	839336	-	XP_008288991.1	PREDICTED: amyloid beta A4 precursor protein-binding family A member 2-like [Stegastes partitus]	75.83	0	24.872	3.51799	0	0.076873	0.012692	0.053552	0	0	0.339603	0.979893	brain
g01429	scf.0010	842820	850811	+	XP_023139895.1	fanconi-associated nuclease 1 [Amphiprion ocellaris]	71.96	0	8.13291	5.6149	4.22274	2.03645	0.839134	2.07692	0.675074	1.1406	6.97234	0.637612
g01430	scf.0010	864817	878802	+	XP_022048615.1	disintegrin and metalloproteinase domain-containing protein 10-like [Acanthochromis polyacanthus]	94.27	0	43.9739	7.60113	1.37975	2.11383	0.806267	2.42552	2.16845	2.36465	11.198	0.914558	brain
g01431	scf.0010	889032	895274	-	KAG7245484.1	hypothetical protein INR49_010935 [Caranx melampygus]	83.9	1.14e-160	0	79.7755	0	0	0	0	0	0	0	1	eye
g01432	scf.0010	898007	910725	-	XP_008288995.1	PREDICTED: cingulin-like protein 1 [Stegastes partitus]	58.18	0	7.51747	2.9506	7.22687	0.982695	0.245233	0.525382	0	0.328953	2.20466	0.759487
g01433	scf.0010	917007	925529	-	XP_008288997.1	PREDICTED: transcription factor 12-like [Stegastes partitus]	76.15	8.2e-267	47.3024	28.5285	0	0	0	0.062472	0	0	0.181333	0.923967	brain
g01434	scf.0010	945311	955946	+	XP_041852651.1	DNA-binding protein RFX7 isoform X4 [Melanotaenia boesemani]	83.88	0	12.0729	1.9263	1.18468	0.65698	0.27199	2.62769	1.17226	1.71899	0.349998	0.897406	brain
g01435	scf.0010	960234	977334	+	XP_041852652.1	protogenin B-like isoform X1 [Melanotaenia boesemani]	81.11	0	0.164436	0.036163	0	0	0	0	0	0	0.247718	0.898777
g01436	scf.0010	980980	984063	+	XP_040893996.1	probable ribosome biogenesis protein RLP24 [Toxotes jaculatrix]	93.87	5.95e-105	1067.87	1178.77	2210.53	1700.05	623.148	1102.57	721.962	914.475	2317.59	0.486568
g01437	scf.0010	988587	989957	+	XP_030281431.1	cAMP-regulated phosphoprotein 19-like [Sparus aurata]	93.88	2.64e-57	93.4492	50.8326	32.8046	33.9414	18.3207	21.8044	11.3793	6.12454	1115.95	0.969907	ovary
g01438	scf.0010	994111	1011011	+	XP_023139230.1	unconventional myosin-Va-like [Amphiprion ocellaris]	76.22	0	1.01041	0.09515	1.14665	0.958714	1.4684	1.00231	0.139318	0.21798	2.41847	0.687874
g01439	scf.0010	1012510	1016163	+	XP_036004480.1	unconventional myosin-Vc [Fundulus heteroclitus]	89.59	5.4e-238	0	0	2.72383	1.73204	0.381806	0.747416	0	0	0.419103	0.84946
g01440	scf.0010	1016335	1018434	+	XP_018521859.1	PREDICTED: unconventional myosin-Vc isoform X4 [Lates calcarifer]	85	1.57e-83	0	0	1.69275	1.11645	0.152313	0.961561	0	0	0.847339	0.772732
g01441	scf.0010	1019077	1025764	+	XP_008287953.1	PREDICTED: unconventional myosin-Vc [Stegastes partitus]	69.75	0	1.36956	0.174786	12.273	7.22176	1.51633	2.10463	0	0	2.18152	0.85162	gill
g01442	scf.0010	1028867	1032645	+	KAI3371213.1	hypothetical protein L3Q82_023846, partial [Scortum barcoo]	86.52	1.54e-249	70.6106	20.78	0	0.53306	0	0.473299	0	0	0.248985	0.960991	brain
g01443	scf.0010	1036344	1046531	+	XP_008287951.1	PREDICTED: AP-4 complex subunit epsilon-1 [Stegastes partitus]	77.59	0	5.08604	1.28884	0.597324	0.239636	0.20408	0.720321	0.80057	1.07978	4.95886	0.756947
g01444	scf.0010	1049693	1050261	-	RVE71749.1	hypothetical protein OJAV_G00054600 [Oryzias javanicus]	85.43	1.01e-87	27.0417	0	0.481309	0	0	0	0	0	0	0.997775	brain
g01445	scf.0010	1050306	1053124	-	AJP70568.1	brain aromatase [Amphiprion sebae]	85.03	1.41e-172	15.9132	0	0.325495	0	0	0	0	0	0.923111	0.990192	brain
g01446	scf.0010	1076353	1077287	+	XP_030587000.1	uncharacterized protein LOC115781480 isoform X4 [Archocentrus centrarchus]	71.37	3.49e-124	4.2892	1.84877	41.1378	7.76863	1.77033	0.825365	0	3.6296	38.6941	0.821253
g01447	scf.0010	1082321	1093189	+	CAG5957880.1	unnamed protein product [Menidia menidia]	96.37	0	91.3031	77.8194	22.3707	45.1758	20.145	35.3733	115.557	73.0245	63.3915	0.536372
g01448	scf.0010	1095822	1098050	+	XP_041853994.1	ubiquitin-associated protein 1-like [Melanotaenia boesemani]	72.27	1.01e-168	0	93.7859	0.54634	0	0	0	0.738114	0	0	0.998288	eye
g01449	scf.0010	1099453	1103496	-	XP_022612057.1	protein regulator of cytokinesis 1-like isoform X1 [Seriola dumerili]	76.08	3.87e-296	2.82065	2.34665	8.79472	8.68841	2.62403	19.828	0.693981	0.182504	108.395	0.946977	ovary
g01450	scf.0010	1106210	1107791	-	RVE71751.1	hypothetical protein OJAV_G00054650 [Oryzias javanicus]	82.8	4.07e-149	3.43862	0	0	0.334832	0.976936	11.2316	0.447801	0.220634	1.19468	0.926396	kidney
g01451	scf.0010	1110884	1112827	+	XP_041852178.1	transmembrane protein 178B [Melanotaenia boesemani]	96	3.9e-220	44.5146	9.32579	0	0	0	0	0	0	1.46691	0.969693	brain
g01452	scf.0010	1118893	1119522	-	XP_044050416.1	fin bud initiation factor [Siniperca chuatsi]	77.51	4.9e-105	7.30388	8.93938	9.35625	7.617	7.41124	8.75254	1.85588	0	8.20019	0.330927
g01453	scf.0010	1135545	1156746	-	XP_022048577.1	anoctamin-3 isoform X4 [Acanthochromis polyacanthus]	90.81	0	29.2747	1.6753	0	0	0	0	0	0	0.064995	0.992569	brain
g01454	scf.0010	1179864	1192265	-	XP_021163098.1	growth arrest-specific protein 2 [Fundulus heteroclitus]	81.15	3.13e-212	8.03907	2.643	2.87646	0.657108	0.086437	0.770427	0	0.54775	4.36009	0.814324
g01455	scf.0010	1198906	1201243	+	XP_044050409.1	Fanconi anemia group F protein [Siniperca chuatsi]	60.53	4.21e-125	1.89467	0.406523	0.689778	0.078018	0.09558	0.578897	0.114066	0.074049	8.94351	0.94505
g01456	scf.0010	1208666	1216098	-	XP_047451999.1	vesicular glutamate transporter 2.1-like [Mugil cephalus]	90.62	0	94.5788	0	0	0	0	0	0	0	0.0737	0.999903	brain
g01457	scf.0010	1221747	1240671	-	XP_040893952.1	anoctamin-5 isoform X3 [Toxotes jaculatrix]	81.25	0	8.94865	3.21182	0.387717	4.10281	1.58891	2.31455	0.596928	4.99208	6.87791	0.663738
g01458	scf.0010	1247149	1259502	+	XP_008287922.1	PREDICTED: anoctamin-9 [Stegastes partitus]	85.6	0	5.93361	0	41.3604	12.1166	2.56143	1.27648	0	0	0.511736	0.932303	gill
g01459	scf.0010	1270169	1274349	+	XP_035520886.1	single Ig IL-1-related receptor [Morone saxatilis]	77.67	1.76e-286	0	0	12.8395	29.6087	9.16174	4.40234	18.6024	0	6.12719	0.784129
g01460	scf.0010	1276781	1288158	-	XP_041852232.1	plakophilin-3a isoform X2 [Melanotaenia boesemani]	69.05	0	0	0	45.5906	50.4124	4.61303	1.60465	2.33529	0	2.52619	0.859485	anterior gut
g01461	scf.0010	1296297	1308561	-	XP_023149135.1	CD81 antigen-like [Amphiprion ocellaris]	91.6	1.35e-155	9.71352	3.68135	2.95585	17.6652	3.61067	34.1043	4.54663	0	3.23605	0.833565
g01462	scf.0010	1310960	1316051	+	CAG5957903.1	unnamed protein product [Menidia menidia]	93.26	0	13.4586	1.2568	0.055329	1.12188	0	0	0	0	0	0.977393	brain
g01463	scf.0010	1322162	1332765	-	XP_017261389.1	secretion-regulating guanine nucleotide exchange factor [Kryptolebias marmoratus]	66.83	8.8e-192	7.5004	9.04929	6.42866	11.6365	2.22044	2.43942	2.17818	8.2126	15.4445	0.598032
g01464	scf.0010	1335174	1339518	-	XP_018521892.1	PREDICTED: tryptophan 5-hydroxylase 1 [Lates calcarifer]	98.75	0	2.95742	193.653	1.9796	3.09171	0.077444	0	0	8.78904	0.070041	0.989049	eye
g01465	scf.0010	1347810	1352447	-	XP_008287911.1	PREDICTED: protein SAAL1 [Stegastes partitus]	81.18	4.61e-254	28.4636	41.4614	26.8924	30.1183	32.3635	19.0812	12.4777	1.96286	225.296	0.893018	ovary
g01466	scf.0010	1361455	1369059	+	CAG5957907.1	unnamed protein product [Menidia menidia]	69.96	0	0	0	0	8.09621	0.310227	0	0	0	0.079047	0.99399
g01467	scf.0010	1369118	1371388	+					0.012255	0	0	4.90549	0	0.124592	0	0	0	0.996513
g01468	scf.0010	1371491	1381427	+	XP_041853995.1	mucin-2-like [Melanotaenia boesemani]	56.96	0	0.242428	0.010999	0.187344	454.321	80.1182	0.055087	0	0	0	0.97782	anterior gut
g01469	scf.0010	1387936	1391165	+	AFP97546.1	mucin 2-like protein, partial [Sparus aurata]	55.24	1.18e-164	0	0	0	0	0	0	0	0	0
g01470	scf.0010	1404676	1405310	+	XP_044212886.1	intestinal mucin-like protein [Thunnus albacares]	55.04	4.32e-44	0	0	0.884147	1.26196	0	3.64475	0	0	0	0.926397
g01471	scf.0010	1405656	1406073	+	XP_008303772.1	PREDICTED: intestinal mucin-like protein [Stegastes partitus]	60.61	1.37e-33	0	0	2.42312	1.97186	0	4.83354	0	0	0	0.886341
g01472	scf.0010	1408528	1435309	+	XP_040893939.1	mucin-5B-like isoform X3 [Toxotes jaculatrix]	43.2	0	0.761616	0.326661	764.609	1519.27	0	0.159942	0	0	0.142137	0.936976	anterior gut
g01473	scf.0010	1444532	1447475	+	XP_039905570.1	dynein heavy chain 5, axonemal-like [Simochromis diagramma]	35.18	3.71e-22	0	0	0	0	0	0	0	0	0
g01474	scf.0010	1448385	1527022	+	XP_018518866.1	PREDICTED: LOW QUALITY PROTEIN: dynein heavy chain 5, axonemal-like [Lates calcarifer]	78.67	0	0.330427	0.112258	0.098134	0.048653	0.034432	0.150584	0	0	0.736569	0.868565
g01475	scf.0010	1528277	1528582	-	XP_023131443.1	uncharacterized protein LOC111572138 [Amphiprion ocellaris]	60.75	2.92e-32	21.4448	15.6261	7.31336	9.18969	3.65138	10.3037	3.02736	3.72936	117.837	0.921199	ovary
g01476	scf.0010	1538061	1548904	+	XP_008304785.1	PREDICTED: general transcription factor IIH subunit 1 [Stegastes partitus]	92.73	0	21.1307	50.897	22.0986	14.3256	7.74416	17.612	6.78014	2.75713	144.843	0.876292	ovary
g01477	scf.0010	1553322	1562439	+	XP_041852655.1	Hermansky-Pudlak syndrome 5 protein [Melanotaenia boesemani]	79.36	0	25.9567	9.71747	11.5321	4.85006	1.64982	11.1821	3.79826	4.1451	11.3421	0.719644
g01478	scf.0010	1564877	1572606	+	XP_041852657.1	eosinophil peroxidase [Melanotaenia boesemani]	86.23	0	1.00064	0	0.33213	0.082142	0.185644	0	0	0	0.175448	0.903141
g01479	scf.0010	1575204	1583218	-	XP_022611740.1	guanine nucleotide exchange factor for Rab-3A-like isoform X4 [Seriola dumerili]	79.35	2.24e-243	8.74144	2.35487	8.92784	5.67473	3.4663	3.0007	0.433684	0.701538	33.3056	0.875017	ovary
g01480	scf.0010	1584601	1588788	+	XP_008304809.1	PREDICTED: bestrophin-2-like [Stegastes partitus]	89.49	0	0	1.37733	0	0	0	0	0	0	0	1
g01481	scf.0010	1589857	1590745	-	XP_042268848.1	ferritin, heavy polypeptide 1b [Thunnus maccoyii]	92.66	1.04e-113	236.665	184.899	45.3819	65.5651	22.5665	33.5309	20.3391	132.213	34.0035	0.715579
g01482	scf.0010	1592886	1602554	-	XP_026222269.1	inner centromere protein A isoform X2 [Anabas testudineus]	53.71	7.15e-227	10.6549	11.467	15.7204	12.9532	6.48718	15.2995	0.58009	0.444232	486.706	0.981096	ovary
g01483	scf.0010	1611624	1616080	-	XP_031603360.1	protein-glucosylgalactosylhydroxylysine glucosidase [Oreochromis aureus]	75.71	0	10.7453	14.399	62.0075	10.2093	12.3884	10.6785	0.841887	4.13607	13.6748	0.844629
g01484	scf.0010	1620306	1637772	-	XP_023278276.1	protein phosphatase 1 regulatory subunit 12A-like isoform X4 [Seriola lalandi dorsalis]	73.12	0	17.4627	8.32667	3.21938	2.42727	17.5541	2.02867	2.28839	2.83796	7.16084	0.674208
g01485	scf.0010	1642760	1648559	-	XP_041853826.1	patatin-like phospholipase domain-containing protein 2 [Melanotaenia boesemani]	80.35	3.31e-293	4.71892	6.2156	9.96319	31.0626	18.7185	10.3096	133.625	41.2025	5.20865	0.880824	liver
g01486	scf.0010	1651999	1661082	+	XP_041794857.1	p53-induced death domain-containing protein 1 [Chelmon rostratus]	77.03	0	1.50873	0.363957	1.50423	0.935395	0.520378	1.67283	0.434231	0.221391	0.492811	0.553069
g01487	scf.0010	1671728	1677672	+	XP_030281272.1	mitochondrial glutamate carrier 1-like [Sparus aurata]	95.79	2.47e-212	43.6459	2.03717	0	0.78341	0.799255	1.17399	0.748431	0	0.763326	0.981941	brain
g01488	scf.0010	1738018	1745112	+	XP_044212514.1	rabphilin-3A-like [Thunnus albacares]	74.51	1.29e-200	2.00762	0	0	0.150225	0	0	0	0	0	0.990647
g01489	scf.0010	1756733	1766502	+	XP_042351397.1	synaptotagmin-7 isoform X1 [Plectropomus leopardus]	96.5	1.98e-201	20.9392	0	0	0.684336	0	0	0	0	0	0.995915	brain
g01490	scf.0010	1769143	1771303	+					10.5069	0	0	0.245144	0	0	0	0	0	0.997084	brain
g01491	scf.0010	1800450	1801661	-	XP_035521378.1	leucine-rich repeat-containing protein 10B [Morone saxatilis]	75.5	1.05e-200	4.36696	5.76211	0.010817	0	0.908092	0	0	0	0	0.885331
g01492	scf.0010	1808403	1814165	+	XP_018537439.1	PREDICTED: fatty acid desaturase 2 [Lates calcarifer]	83.15	3.93e-295	44.2981	31.3155	0	0.64236	0.550116	0	0	0	0.644771	0.90645	brain
g01493	scf.0010	1818472	1830395	+	QAY29224.1	fatty acid desaturase [Atherina presbyter]	75.93	2.24e-251	354.848	178.165	0	0	0	0.390689	4.78991	0	8.41868	0.932448	brain
g01494	scf.0010	1832561	1844012	-	XP_038562374.1	epidermal growth factor receptor kinase substrate 8-like protein 2 isoform X3 [Micropterus salmoides]	74.74	0	4.44958	20.3659	4.50415	32.226	32.0574	12.4456	34.9953	0	0.460854	0.619557
g01495	scf.0010	1859080	1859277	-	XP_022045408.1	transmembrane protein 80-like isoform X2 [Acanthochromis polyacanthus]	77.27	5.18e-24	1.9039	25.9897	3.77406	2.08891	2.2419	2.38146	0.372952	1.28999	1.58401	0.924792	eye
g01496	scf.0010	1886420	1895573	+	XP_008304536.1	PREDICTED: myelin regulatory factor [Stegastes partitus]	85.13	0	38.0378	3.27063	0.270954	0.635623	0.320122	0	0	0	3.69598	0.973075	brain
g01497	scf.0010	1901137	1904268	+	KAG8505681.1	Transmembrane protein 258, partial [Galemys pyrenaicus]	87.78	1.64e-43	230.523	535.718	465.228	375.803	216.155	224.701	195.891	19.587	558.322	0.493212
g01498	scf.0010	1905280	1906884	-	XP_046251396.1	transmembrane protein 138 isoform X2 [Scatophagus argus]	61.18	2.22e-49	3.67574	27.4454	2.31792	2.12894	1.45675	2.45005	0	0.26234	22.6387	0.84091
g01499	scf.0010	1912688	1927588	+	AWP08356.1	putative EF-hand calcium-binding domain-containing protein 4A-like [Scophthalmus maximus]	71.1	0	12.9396	19.6018	26.456	33.3625	16.0257	12.628	5.31325	6.20695	42.0488	0.606012
g01500	scf.0010	1928227	1930764	-	XP_042351863.1	chitinase domain-containing protein 1 isoform X2 [Plectropomus leopardus]	88.86	1.97e-261	23.952	7.68829	10.0661	15.6668	6.00311	6.43351	4.29105	0.559841	43.6758	0.786321
g01501	scf.0010	1932086	1938816	+	XP_035813330.1	DNA-binding protein SMUBP-2 isoform X2 [Amphiprion ocellaris]	78.93	0	6.30185	11.61	6.42384	2.57681	1.89415	3.37213	1.14686	2.61897	38.7478	0.884043	ovary
g01502	scf.0010	1940036	1944193	-	XP_023146421.1	zinc-binding protein A33-like [Amphiprion ocellaris]	55.98	4.79e-172	5.44523	0.853768	19.6661	7.82439	0.10786	0.123736	0	1.1952	4.41416	0.873104	gill
g01503	scf.0010	1946398	1954882	-	ROL43267.1	Kelch repeat and BTB domain-containing protein 4 [Anabarilius grahami]	62.35	0	8.20673	2.34806	1.54709	1.9656	0.6079	1.45077	0.553818	3.37761	19.9123	0.874088	ovary
g01504	scf.0010	1959988	1960450	+	CAG5957937.1	unnamed protein product [Menidia menidia]	74.58	2.92e-53	2.49068	3.43481	3.73866	0.281499	1.72792	13.5598	0	3.07897	4.68222	0.820842
g01505	scf.0010	1960731	1966427	-	XP_041854039.1	LOW QUALITY PROTEIN: DNA damage-binding protein 2 [Melanotaenia boesemani]	80.28	1.65e-276	19.2025	18.8924	17.1468	6.83769	3.5714	10.6423	0.927499	3.28863	73.1085	0.862346	ovary
g01506	scf.0010	1969704	1978395	+	XP_041854179.1	kinesin-like protein KIF23 isoform X2 [Melanotaenia boesemani]	71.72	0	1.61692	2.74567	5.63173	6.46252	2.39554	9.96207	0.378055	0.109223	576.424	0.993646	ovary
g01507	scf.0010	2050122	2065773	-	XP_029992361.1	transducin-like enhancer protein 3-B isoform X1 [Sphaeramia orbicularis]	89.93	0	8.50424	2.34325	2.17473	0.799867	1.16777	3.43912	0	1.00844	6.76404	0.739876
g01508	scf.0010	2128076	2132340	-	TWW75749.1	Mortality factor 4-like protein 1 MORF-related gene 15 protein [Takifugu flavidus]	96.83	4.95e-200	65.2761	81.8477	24.3671	28.6086	12.5381	30.2646	7.66571	6.07716	343.5	0.906607	ovary
g01509	scf.0010	2138961	2144978	-	XP_032440039.1	E3 SUMO-protein ligase PIAS1-like [Xiphophorus hellerii]	94.75	0	18.5373	3.68964	2.1875	1.77342	1.40388	4.22118	1.49288	1.08641	14.7009	0.793958
g01510	scf.0010	2149541	2154712	-	XP_008300673.1	PREDICTED: SKI family transcriptional corepressor 1 homolog-B-like [Stegastes partitus]	81.32	0	4.47325	0	0.038784	0	0	0.038436	0	0	0.099066	0.995074
g01511	scf.0010	2191447	2192753	-	TKS73513.1	hypothetical protein D9C73_007592 [Collichthys lucidus]	87.82	2.37e-102	9.49299	7.14246	1.94721	2.15446	1.52427	1.42779	1.36682	3.81344	46.7561	0.922819	ovary
g01512	scf.0010	2194720	2216440	-	XP_039989740.1	LOW QUALITY PROTEIN: IQ motif-containing protein H [Xiphias gladius]	71.74	0	1.08608	1.02918	0	0.039427	0.082327	1.39253	0	0	0.237859	0.777844
g01513	scf.0010	2220059	2222178	+	XP_044049905.1	alpha- and gamma-adaptin-binding protein p34 [Siniperca chuatsi]	86.29	9.29e-195	113.527	63.0406	38.9354	37.3554	22.8809	31.8069	18.1827	34.5565	112.045	0.604937
g01514	scf.0010	2225068	2234893	-	TNN86945.1	Mothers against decapentaplegic 3 [Liparis tanakae]	94.12	5.3e-297	45.3104	8.32253	4.35992	4.63872	3.32479	4.22795	4.89508	10.6246	6.14424	0.871614	brain
g01515	scf.0010	2264320	2283463	-	XP_008275065.1	PREDICTED: mothers against decapentaplegic homolog 6 [Stegastes partitus]	89.29	0	8.91153	4.04051	36.2605	2.67199	0.637829	2.03962	0.750819	1.52783	4.2501	0.914403	gill
g01516	scf.0010	2352113	2354444	+	XP_047452817.1	snRNA-activating protein complex subunit 5 isoform X2 [Mugil cephalus]	68.6	7.85e-31	327.226	431.477	181.714	124.629	54.5359	141.397	40.5438	92.4428	408.171	0.602917
g01517	scf.0010	2356045	2360146	+	XP_035807303.1	lactase-like b isoform X2 [Amphiprion ocellaris]	92.81	0	1.66784	63.0562	1.13414	0	0	1.22202	0	0	0.299572	0.991429	eye
g01518	scf.0010	2360658	2364499	-	XP_008275063.1	PREDICTED: protein zwilch homolog [Stegastes partitus]	90.62	5.47e-223	4.18895	2.68726	5.52897	6.61765	2.04555	10.7515	0	0	144.466	0.972468	ovary
g01519	scf.0010	2365370	2366809	-	XP_034391944.1	protein zwilch homolog isoform X1 [Cyclopterus lumpus]	42.62	3.29e-14	0	0	0	0	0	3.8266	0	0	0	1
g01520	scf.0010	2367442	2371306	+	XP_018536844.1	PREDICTED: 60S ribosomal protein L4 [Lates calcarifer]	95.14	2.09e-250	1132.73	1413.75	3143.31	2340.29	1224.84	1721.54	1812	746.417	1314.39	0.534489
g01521	scf.0010	2370800	2388080	-	XP_024137216.1	dual specificity mitogen-activated protein kinase kinase 1 [Oryzias melastigma]	87.26	2.81e-254	88.7122	7.06295	0.797552	1.21481	0.607097	0.48539	0.373419	0.073572	0.585095	0.984219	brain
g01522	scf.0010	2371738	2373088	+	XP_020475031.1	60S ribosomal protein L4 [Monopterus albus]	51.32	2.6e-66	302.828	412.562	899.931	663.218	305.826	460.824	393.923	198.868	406.353	0.563244
g01523	scf.0010	2467538	2496709	+	XP_029951885.1	multiple epidermal growth factor-like domains protein 11 isoform X3 [Salarias fasciatus]	78.54	0	5.78451	0.576503	0	0.137563	0	0.241589	0	0	0.337227	0.972062
g01524	scf.0010	2512888	2530225	+	XP_008275056.1	PREDICTED: C-myc promoter-binding protein [Stegastes partitus]	87.24	0	7.83597	4.98637	0.250172	0.130185	0.075459	0.173338	0	0.232745	0.047663	0.905948
g01525	scf.0010	2533114	2542641	-	XP_041853326.1	sodium/potassium/calcium exchanger 1 [Melanotaenia boesemani]	79.7	0	0.353866	69.2626	0.110163	0	0	0	0	0	0	0.999163	eye
g01526	scf.0010	2544798	2545219	-	XP_016064112.1	PREDICTED: sodium/potassium/calcium exchanger 1 [Miniopterus natalensis]	50.82	4.35e-16	0	0.366141	0	0	0	0	0	0	0	1
g01527	scf.0010	2545343	2546491	-	XP_023278358.1	sodium/potassium/calcium exchanger 1-like [Seriola lalandi dorsalis]	45.88	3.13e-38	0	0	0	0	0	0	0	0	0.258101	1
g01528	scf.0010	2549035	2555233	+	XP_022045933.1	integrator complex subunit 14 [Acanthochromis polyacanthus]	94.53	0	18.7307	16.4726	10.9382	10.1294	4.62678	8.48438	3.70609	2.97104	71.2959	0.866649	ovary
g01529	scf.0010	2556038	2560369	-	XP_038124744.1	very-long-chain (3R)-3-hydroxyacyl-CoA dehydratase [Cyprinodon tularosa]	87.31	6.1e-207	52.7795	63.4242	22.0819	16.3998	13.3847	18.0453	4.8888	3.11749	54.4616	0.635078
g01530	scf.0010	2561536	2563720	+	XP_044050142.1	phosphopantothenoylcysteine decarboxylase [Siniperca chuatsi]	90.5	1.97e-113	12.7622	17.4125	20.3962	14.7023	6.97454	13.9196	4.98089	9.48318	13.5307	0.425347
g01531	scf.0010	2579259	2586699	+	XP_018536619.1	PREDICTED: uncharacterized protein C15orf39 homolog [Lates calcarifer]	60.03	0	0.286763	0.210142	1.82452	2.57572	3.31422	3.91293	3.96503	0.113162	63.529	0.96812	ovary
g01532	scf.0010	2586393	2609430	-	XP_047210847.1	E3 ubiquitin-protein ligase arih1 [Girardinichthys multiradiatus]	65.97	4.57e-219	38.4474	14.3506	11.2135	12.7944	5.50678	22.4719	11.9522	8.25989	44.148	0.646087
g01533	scf.0010	2615723	2622727	+	XP_044050134.1	beta-hexosaminidase subunit alpha isoform X1 [Siniperca chuatsi]	81.36	0	3.22376	1.23036	2.56071	0.215121	0.323032	4.10884	1.39189	0.192817	1.64784	0.67188
g01534	scf.0010	2628694	2630440	+	XP_037624000.1	photoreceptor-specific nuclear receptor [Sebastes umbrosus]	84.36	4.04e-234	0	112.478	0	0	0	0	0	0	0	1	eye
g01535	scf.0010	2633837	2641809	+	XP_008275044.1	PREDICTED: stomatin-like protein 1 [Stegastes partitus]	81.14	5.68e-233	26.6829	53.7394	16.0538	12.0777	4.45502	5.25045	1.9164	1.95489	9.13021	0.819682
g01536	scf.0010	2644332	2646987	+	RVE71789.1	hypothetical protein OJAV_G00055480 [Oryzias javanicus]	90.21	0	0.399166	0	0	0	0	0	0	0	4.69575	0.989374
g01537	scf.0010	2706583	2721353	+	XP_041795539.1	receptor for retinol uptake stra6 [Chelmon rostratus]	86.23	0	2.3276	13.8149	0	0	3.49358	0	0	0	0.488957	0.942904	eye
g01538	scf.0010	2723674	2725812	-	XP_041854177.1	immunoglobulin superfamily containing leucine-rich repeat protein 2 [Melanotaenia boesemani]	78.99	0	153.036	20.1254	0.081503	4.05007	0.814655	2.87744	0	0	3.7649	0.974096	brain
g01539	scf.0010	2739447	2752124	-	XP_017261087.1	semaphorin-7A [Kryptolebias marmoratus]	67.8	0	25.4913	14.0364	5.07015	9.09666	1.06772	3.48703	0.186594	0.416571	9.03491	0.792105
g01540	scf.0010	2754785	2760714	+	CAG5957975.1	unnamed protein product [Menidia menidia]	69.65	9.76e-220	22.1041	314.349	70.9462	29.7266	17.8016	44.3984	4.21347	7.64146	89.8389	0.886006	eye
g01541	scf.0010	2761381	2768936	-	XP_022046125.1	alpha-mannosidase 2C1 [Acanthochromis polyacanthus]	80.8	0	14.8309	3.18852	4.14096	3.38753	2.87403	1.73298	0.959986	0.26422	17.0931	0.770528
g01542	scf.0010	2775835	2786400	-	XP_022046136.1	carbonic anhydrase 12 isoform X1 [Acanthochromis polyacanthus]	77.25	9.37e-280	64.0546	2.78405	0.126652	2.09341	0	0.083754	0	0	0.272893	0.989539	brain
g01543	scf.0010	2790770	2800932	+	KAF6718536.1	Kunitz-type serine protease inhibitor bitisilin-3 [Oryzias melastigma]	71.36	8.52e-109	0	0	0	66.6907	208.684	0	0	0	0.04754	0.960024	posterior gut
g01544	scf.0010	2806485	2816737	+	XP_041853470.1	ubiquitin carboxyl-terminal hydrolase 3 [Melanotaenia boesemani]	78.81	0	25.6598	19.1311	14.0609	7.9435	5.17362	13.35	5.32627	2.49774	124.538	0.906511	ovary
g01545	scf.0010	2819993	2827019	+	XP_023153790.2	F-box and leucine-rich protein 22 [Amphiprion ocellaris]	82.76	1.37e-154	0	0.519446	0.354457	1.58556	0.642623	0	0	0.22022	0	0.863081
g01546	scf.0010	2861256	2866984	+	XP_023153807.1	circadian-associated transcriptional repressor [Amphiprion ocellaris]	79.23	2.02e-187	15.2049	5.65247	4.05508	2.7524	0.54717	2.40433	1.45736	0.736919	2.32571	0.836143
g01547	scf.0010	2879544	2894036	-	KAG7245363.1	hypothetical protein INR49_010813 [Caranx melampygus]	79.41	1.3e-307	2.35092	58.712	20.0145	49.677	23.8201	35.9531	20.1521	1.62969	4.92091	0.662509
g01548	scf.0010	2896748	2916140	-	XP_023145148.1	TBC1 domain family member 2B [Amphiprion ocellaris]	83.89	0	5.42585	1.09656	0.998664	1.08591	0.516688	3.03585	0.823414	0.305779	2.68201	0.757069
g01549	scf.0010	2923107	2925425	+	XP_041853342.1	SH2 domain-containing protein 7-like isoform X1 [Melanotaenia boesemani]	69.51	1.16e-207	0.439849	0.562966	1.95755	2.19704	0.678553	0.789384	0	0	0.042517	0.745634
g01550	scf.0010	2931669	2933644	-	XP_041852228.1	calcium and integrin-binding family member 2 [Melanotaenia boesemani]	96.71	4.95e-102	1.38395	2.89404	0.242853	0.795503	0.420932	2.09663	0	0	1.35145	0.728264
g01551	scf.0010	2939332	2942969	+	TNN86880.1	Leucine-rich repeat-containing protein 61 [Liparis tanakae]	73.13	4.85e-104	75.2742	93.5296	14.8044	11.5855	8.33639	13.8305	5.36065	3.49797	208.383	0.864301	ovary
g01552	scf.0010	2947629	2952359	+	XP_042267750.1	isocitrate dehydrogenase [NAD]	93.99	9.19e-250	172.243	86.8206	10.2547	19.8215	5.76803	11.7202	3.73423	9.70128	15.6781	0.881346	brain
g01553	scf.0010	2958964	2963259	+	CAG5957992.1	unnamed protein product, partial [Menidia menidia]	85.1	4.79e-252	117.212	82.8254	54.854	36.2765	21.2707	47.5304	36.0678	6.97938	571.726	0.911886	ovary
g01554	scf.0010	2963947	2964366	-	KAI1889622.1	hypothetical protein AGOR_G00164820 [Albula goreensis]	95.89	4.61e-45	176.187	250.934	205.082	305.3	138.008	229.237	204.567	269.687	64.8473	0.370066
g01555	scf.0010	2971161	2972904	+	XP_042351419.1	ras-related protein Rab-8B [Plectropomus leopardus]	96.14	2.78e-139	29.8219	16.4657	3.56724	3.50246	0.615758	2.36868	0	1.84296	5.00187	0.86015	brain
g01556	scf.0010	2974020	2994053	-	XP_040893814.1	transient receptor potential cation channel subfamily M member 1 [Toxotes jaculatrix]	83.71	0	2.12649	193.651	0.168084	0	0.013151	0.317064	0	0	0.259944	0.998138	eye
g01557	scf.0010	3018064	3030830	+	XP_008275012.1	PREDICTED: Krueppel-like factor 13 [Stegastes partitus]	93.55	3.88e-163	4.14612	1.23162	5.23291	2.60034	0.588515	4.02018	0.769927	0.628305	0.638897	0.650675
g01558	scf.0010	3046323	3070126	-	XP_041795470.1	OTU domain-containing protein 7A isoform X3 [Chelmon rostratus]	89.07	0	11.7648	1.2874	0.338093	0.063409	0.081814	0.36301	0.11487	0.112856	0.862369	0.965747	brain
g01559	scf.0010	3085150	3106598	+	XP_041854034.1	proprotein convertase subtilisin/kexin type 5 isoform X1 [Melanotaenia boesemani]	60.62	0	0.769125	1.77239	0.875867	2.83282	0.10356	4.31565	0.633648	0	3.7924	0.687769
g01560	scf.0010	3108067	3109386	+	XP_018536124.1	PREDICTED: beta-1,3-galactosyl-O-glycosyl-glycoprotein beta-1,6-N-acetylglucosaminyltransferase 3 [Lates calcarifer]	78.66	1.5e-239	0.414928	2.70403	6.52917	55.3422	1.052	0.547478	0.356457	0.070021	0.112987	0.973377	anterior gut
g01561	scf.0010	3110846	3123532	-	XP_042266501.1	BCL2/adenovirus E1B 19 kDa protein-interacting protein 2 isoform X2 [Thunnus maccoyii]	79.18	1.77e-237	12.6475	11.3927	15.387	11.9097	3.71917	11.6043	4.01012	6.31302	12.3918	0.398936
g01562	scf.0010	3157110	3158057	+	XP_042352585.1	forkhead box protein B1a [Plectropomus leopardus]	97.78	6.72e-219	3.80607	0	0	0	0	0.036591	0	0	0	0.998798
g01563	scf.0010	3193253	3206594	-	TDH09739.1	hypothetical protein EPR50_G00088840 [Perca flavescens]	65.29	0	4.59434	22.9976	103.988	215.353	6.58126	11.2963	0.994141	1.48869	29.9607	0.894417	anterior gut
g01564	scf.0010	3217732	3227044	-	XP_034442869.1	nuclear receptor ROR-alpha A isoform X2 [Hippoglossus hippoglossus]	93.44	8.50e-310	8.22895	0	0	0.204809	0	0	0.525344	0.098688	0.481759	0.980092
g01565	scf.0010	3472832	3474178	-	XP_008280363.1	PREDICTED: C2 calcium-dependent domain-containing protein 4C-like [Stegastes partitus]	90.83	8.67e-285	5.02771	0.321642	0.517074	4.89156	1.1384	0.034336	0	0.055337	0.032034	0.826203
g01566	scf.0010	3515291	3571305	+	KAI3371312.1	hypothetical protein L3Q82_023929, partial [Scortum barcoo]	92.83	0	12.9605	1.49389	0	0.329543	0.084346	0.302327	0	0.093677	0.720286	0.970834	brain
g01567	scf.0010	3588313	3601296	+	XP_041854123.1	tropomyosin alpha-1 chain isoform X12 [Melanotaenia boesemani]	94.26	2.9e-186	27.9476	510.136	494.697	462.742	1945.14	227.764	6.84237	34154.7	301.883	0.985444	muscle
g01568	scf.0010	3603810	3607613	+	XP_030280969.1	serine beta-lactamase-like protein LACTB, mitochondrial isoform X1 [Sparus aurata]	76.89	9.7e-292	14.2814	6.32975	12.779	9.56649	4.6026	4.79081	9.36773	2.20217	42.6701	0.812749
g01569	scf.0010	3611065	3611674	-	XP_023143551.1	pro-neuregulin-4, membrane-bound isoform [Amphiprion ocellaris]	78.26	4.2e-42	5.79617	0	74.5555	3.01744	0	0	0	0	0	0.985223	gill
g01570	scf.0010	3622246	3644098	+	XP_008280347.1	PREDICTED: transmembrane protein C15orf27 homolog [Stegastes partitus]	90.33	0	59.2623	2.0747	0	0	0	0.065787	0	0	1.58983	0.992132	brain
g01571	scf.0010	3647572	3651754	-	XP_024136705.1	electron transfer flavoprotein subunit alpha, mitochondrial [Oryzias melastigma]	94.17	3.2e-200	179.55	295.325	248.473	377.548	272.26	173.443	365.724	318.732	269.776	0.297016
g01572	scf.0010	3654883	3658653	+	XP_022045359.1	insulin gene enhancer protein ISL-2A [Acanthochromis polyacanthus]	94.71	1.64e-248	2.6401	1.64263	0	0.540845	0	0	0	0	0.263981	0.884121
g01573	scf.0010	3661095	3723077	-	XP_044212269.1	S phase cyclin A-associated protein in the endoplasmic reticulum isoform X1 [Thunnus albacares]	87.69	0	18.9281	26.5466	4.40168	4.37059	2.64268	3.29033	2.34449	1.77538	15.334	0.750028
g01574	scf.0010	3705349	3726899	+	XP_022072169.1	reticulocalbin-2 [Acanthochromis polyacanthus]	82.9	4.71e-179	20.5377	33.8468	9.25285	9.33701	5.16768	9.39039	13.4593	4.269	36.1247	0.635773
g01575	scf.0010	3781551	3782585	-	RXN02936.1	putative transposase element L1Md-A101/L1Md-A102/L1Md-A2 [Labeo rohita]	46.47	8.09e-62	0.028907	0.016936	0	0	0.006995	0	0.107765	0	0.01413	0.922322
g01576	scf.0010	3788892	3794851	+	XP_042267173.1	proline-serine-threonine phosphatase-interacting protein 1a [Thunnus maccoyii]	78.29	1.1e-224	0.912676	0.720499	5.27317	6.66703	2.22581	33.7443	1.21086	0.340148	0.647542	0.933331	kidney
g01577	scf.0010	3796449	3798617	-	XP_039988707.1	tetraspanin-3 [Xiphias gladius]	90.52	5.34e-148	161.752	98.0439	53.5661	121.694	41.7352	27.2821	41.0696	52.305	276.066	0.729482
g01578	scf.0010	3801974	3802486	-	XP_005470800.1	cholesterol 25-hydroxylase-like protein 1, member 2 [Oreochromis niloticus]	82.25	6.55e-104	0	0	0	0	0	0	0	0	0
g01579	scf.0010	3803924	3814718	+	XP_041853324.1	uncharacterized protein si:dkey-24l11.2 [Melanotaenia boesemani]	77.56	0	7.51108	5.28824	7.4095	3.64298	1.5501	2.56279	1.13609	0.93597	23.1957	0.838134
g01580	scf.0010	3828888	3829730	-	RVE71855.1	hypothetical protein OJAV_G00055910 [Oryzias javanicus]	80.66	4.6e-169	0.354904	3.94923	0	0	0	0	0	0	0	0.988767
g01581	scf.0010	3831902	3832744	+	RVE71855.1	hypothetical protein OJAV_G00055910 [Oryzias javanicus]	80.66	1.13e-169	0.084231	1.38118	0	0	0	0	0	0	0	0.992377
g01582	scf.0010	3838245	3844674	-	XP_028286995.1	protein KTI12 homolog [Parambassis ranga]	62.6	4e-103	20.1006	52.1241	24.1346	20.3772	12.1382	22.8064	8.86349	15.351	118.033	0.813722
g01583	scf.0010	3849632	3855169	-	XP_039988011.1	zinc finger protein 592 [Xiphias gladius]	74.26	0	9.09735	4.88385	2.16416	2.54697	1.79163	2.53041	1.46295	2.10995	14.0519	0.763491
g01584	scf.0010	3859691	3865741	+	CAG5958023.1	unnamed protein product [Menidia menidia]	78.4	0	0.142863	0.631486	0.289551	12.3916	31.6622	2.85174	0	4.17011	0.434062	0.917443	posterior gut
g01585	scf.0010	3868607	3878927	-	XP_008280328.1	PREDICTED: microtubule-associated protein futsch-like isoform X2 [Stegastes partitus]	60.51	0	0.199156	1.21181	0.567366	2.54745	0.253248	0.198411	0.184145	77.6246	0.06608	0.991582	muscle
g01586	scf.0010	3881254	3887553	+	XP_004070065.1	mucosa-associated lymphoid tissue lymphoma translocation protein 1 [Oryzias latipes]	80.69	0	1.43178	0.713019	18.0901	18.2734	4.48847	10.6579	17.695	2.01057	3.68778	0.597948
g01587	scf.0010	3936431	3955507	+	KAE8296316.1	FERM domain-containing protein 5 [Larimichthys crocea]	76.8	0	23.8021	3.43581	0.292118	0.334877	0	0	0	0.494451	0	0.976067	brain
g01588	scf.0010	3960433	3972347	-	XP_005470807.1	Bloom syndrome protein isoform X1 [Oreochromis niloticus]	67.28	0	14.023	14.5534	5.01877	2.88094	1.64522	4.99824	2.01483	0.759296	69.6478	0.917633	ovary
g01589	scf.0010	3987560	3991572	-	XP_047451243.1	pro-cathepsin H [Mugil cephalus]	86.81	1.76e-187	4.93601	15.1288	43.8609	37.9617	36.1908	14.6853	0.704584	1.65354	5.22009	0.668039
g01590	scf.0010	4001209	4018353	-	XP_018519661.1	PREDICTED: ras-specific guanine nucleotide-releasing factor 1 [Lates calcarifer]	96.38	0	89.836	3.2678	0.264163	0	0	0.82453	0	0	0	0.993938	brain
g01591	scf.0010	4082304	4083899	+	XP_023146355.1	ankyrin repeat domain-containing protein 34C [Amphiprion ocellaris]	92.66	0	5.1871	0.791057	0.15642	0.195897	0.082928	0	0.01913	0	0.076573	0.968142
g01592	scf.0010	4085009	4089684	-	XP_023146350.1	retinol dehydrogenase 13-like [Amphiprion ocellaris]	88.79	8e-215	20.2376	24.8532	8.94774	18.8568	16.6574	14.9206	8.38793	4.49201	11.9031	0.4749
g01593	scf.0010	4098828	4111370	+	XP_023278196.1	isocitrate dehydrogenase [NADP]	86.12	4.36e-314	89.3923	216.554	244.972	524.422	77.4674	110.049	23.6566	1528.45	143.183	0.883076	muscle
g01594	scf.0010	4113307	4116410	-	XP_008295183.1	PREDICTED: zinc finger protein 710-like isoform X2 [Stegastes partitus]	89.77	0	10.1994	0	0.741524	0.937284	0.113725	0.594238	0.409513	0.463409	0.930055	0.948652	brain
g01595	scf.0010	4210112	4223275	+	XP_041853840.1	sema domain, immunoglobulin domain (Ig), transmembrane domain (TM) and short cytoplasmic domain, (semaphorin) 4Ba [Melanotaenia boesemani]	87.7	0	2.49633	0.566629	1.08182	2.44047	0.433194	0.483163	1.34129	1.20043	2.0443	0.519731
g01596	scf.0010	4227545	4244620	+	KAI3371327.1	hypothetical protein L3Q82_023947 [Scortum barcoo]	77.49	0	3.52678	2.31176	49.7022	27.496	1.38198	1.41644	1.42541	0	30.9488	0.827706
g01597	scf.0010	4245415	4283218	-	XP_042268926.1	FKBP prolyl isomerase 16 [Thunnus maccoyii]	78.23	5.05e-251	1.42256	230.708	0.272121	0	0.282311	0.264481	0	0.207051	9.07508	0.993756	eye
g01598	scf.0010	4307422	4316328	+	XP_040893460.1	RNA polymerase II elongation factor ELL [Toxotes jaculatrix]	87.27	0	1.7069	1.20887	1.43247	1.01161	0.545663	0.903475	1.21591	1.33505	4.93682	0.763007
g01599	scf.0010	4319970	4325041	-	XP_041852893.1	peroxisomal membrane protein 11A [Melanotaenia boesemani]	79.67	2.77e-138	3.44156	7.04348	2.64118	4.08734	3.9751	4.33932	4.40555	0	42.7774	0.912531	ovary
g01600	scf.0010	4379038	4379809	-	XP_041854103.1	gonadotropin releasing hormone receptor 4 [Melanotaenia boesemani]	88.29	1.92e-136	0.980285	0	0	0	0	0	0	0	0	1
g01601	scf.0010	4438663	4440185	-	XP_040894691.1	si:dkeyp-59c12.1 [Toxotes jaculatrix]	85.5	1.34e-116	0.490866	0.767886	0	2.00255	0	38.9751	0	0.149983	0.588319	0.987173	kidney
g01602	scf.0010	4471759	4508765	+	XP_040894667.1	solute carrier organic anion transporter family member 3A1 [Toxotes jaculatrix]	87.93	0	5.89528	8.46002	2.00312	2.343	1.17227	2.54172	0.282628	0.862086	13.4082	0.780357
g01603	scf.0011	18833	60460	+	XP_039984859.1	receptor-type tyrosine-protein phosphatase S isoform X7 [Xiphias gladius]	85.48	0	3.27175	0.35256	0.032692	0	0.038452	0.107883	0	0.167244	0.096132	0.969628
g01604	scf.0011	70647	95365	+	XP_033478696.1	receptor-type tyrosine-protein phosphatase S isoform X7 [Epinephelus lanceolatus]	82.85	0	11.0679	2.60807	0.328804	0.315445	0.449574	0.559007	0	1.28101	0.285057	0.93419	brain
g01605	scf.0011	123349	128914	+	XP_041863086.1	thromboxane A2 receptor isoform X1 [Melanotaenia boesemani]	68.94	1.22e-184	0	0	4.766	0.593905	18.6569	0.667163	0	0.172108	0	0.958466	posterior gut
g01606	scf.0011	140041	149931	-	XP_047443576.1	PDZ domain-containing protein GIPC3 isoform X2 [Mugil cephalus]	94.83	6.7e-222	0.502266	0	0.751432	12.7661	0.288974	0	0	0.093738	0	0.983977	anterior gut
g01607	scf.0011	165890	174423	+	XP_040896679.1	GRAM domain-containing protein 2B isoform X3 [Toxotes jaculatrix]	75.48	1.4e-152	7.04378	5.58339	6.63602	12.6877	3.32206	4.76612	5.38243	0.813596	22.8024	0.746545
g01608	scf.0011	173526	174687	-	XP_028444262.1	lens fiber membrane intrinsic protein-like [Perca flavescens]	96.55	5.64e-121	0.853183	157.791	0.17923	0	0	0	0	0	1.01571	0.998378	eye
g01609	scf.0011	178051	193674	-	XP_047442043.1	WD repeat-containing protein 47-like [Mugil cephalus]	79.33	0	3.67378	0	0	0	0	0	0	0	0	1
g01610	scf.0011	186494	187027	+	KAF7640971.1	hypothetical protein LDENG_00002500, partial [Lucifuga dentata]	52.84	2.42e-55	0.466293	0.167147	0.010578	0	0	0	0	0	0.03647	0.94258
g01611	scf.0011	199599	215555	-	XP_018528558.1	PREDICTED: calmodulin-regulated spectrin-associated protein 2 isoform X2 [Lates calcarifer]	82.37	0	14.0749	1.59972	0.409347	0.326665	0.036752	0.20321	0.172967	0.074066	0.258566	0.972635	brain
g01612	scf.0011	248004	254625	+	XP_018528571.1	PREDICTED: probable ATP-dependent RNA helicase DDX59 [Lates calcarifer]	82.65	0	17.1904	15.7326	12.9654	5.69485	3.50363	8.63485	6.91137	2.84926	55.7836	0.835341
g01613	scf.0011	259291	278774	+	XP_008290433.1	PREDICTED: kinesin-like protein KIF14 [Stegastes partitus]	69.59	0	0.394184	0.578	0.420391	0.984182	0.268517	2.23361	0.381848	0	19.969	0.967069	ovary
g01614	scf.0011	286252	306401	+	XP_035813423.1	adhesion G-protein coupled receptor D2, partial [Amphiprion ocellaris]	69.5	0	0	0	0	0.83245	0.907516	0.846634	0	1.41558	0.521391	0.725555
g01615	scf.0011	440185	454747	-	XP_008405112.1	PREDICTED: nuclear receptor subfamily 5 group A member 2-like [Poecilia reticulata]	94.08	2.51e-241	0	0	0	0.313982	0.333626	0	3.04848	0	0.522905	0.952004
g01616	scf.0011	613436	621485	-	XP_023135482.1	ankyrin repeat and LEM domain-containing protein 1 [Amphiprion ocellaris]	66.75	0	0.731751	0.211791	0.302241	0.562983	0.143388	0.548571	0.158419	0.08871	5.75685	0.940335
g01617	scf.0011	624876	631009	-	XP_017268792.1	intestinal-type alkaline phosphatase [Kryptolebias marmoratus]	77.84	6.71e-292	0	0	0	2.16016	37.7736	58.7771	0	0	0	0.915074	kidney
g01618	scf.0011	637957	652161	-	XP_035808497.1	alkaline phosphatase, intestinal, tandem duplicate 1 [Amphiprion ocellaris]	87.75	0	0	0	0	0.842635	0	0.371225	0	0	0	0.944931
g01619	scf.0011	778500	789596	+	XP_005800376.1	C-type natriuretic peptide [Xiphophorus maculatus]	90.91	6.55e-68	8.61109	0	3.74709	5.73928	0.595716	0.165762	0	0	0	0.851241
g01620	scf.0011	816840	821044	+	XP_026201748.1	nucleolin isoform X2 [Anabas testudineus]	72.85	7.47e-209	409.237	125.152	96.6861	119.831	44.8166	142.734	181.924	171.791	271.109	0.647501
g01621	scf.0011	832221	833468	-	XP_008289941.1	PREDICTED: UDP-GlcNAc:betaGal beta-1,3-N-acetylglucosaminyltransferase 7 [Stegastes partitus]	78.42	4.44e-234	4.86269	3.05245	7.41277	210.746	0.980162	3.16289	0	0.08521	0.199794	0.988282	anterior gut
g01622	scf.0011	848037	872588	-	XP_018528588.1	PREDICTED: lisH domain-containing protein ARMC9 isoform X3 [Lates calcarifer]	73.31	0	26.689	20.1473	2.55991	2.59318	1.20731	3.19719	1.07877	1.56385	20.1679	0.75404
g01623	scf.0011	875684	877366	+	XP_003449050.1	DNA-directed RNA polymerases I, II, and III subunit RPABC3 [Oreochromis niloticus]	100	6.39e-104	32.3792	78.5799	29.9051	24.8294	18.4253	33.0049	3.1022	1.64434	494.603	0.943927	ovary
g01624	scf.0011	882169	889269	+	XP_041863205.1	major facilitator superfamily domain-containing protein 8 isoform X2 [Melanotaenia boesemani]	86.08	6.65e-282	3.85643	0.299067	0	0	0	2.77767	0.821197	0	0	0.873655
g01625	scf.0011	1250245	1284351	-	XP_029987414.1	ephrin type-B receptor 3 isoform X8 [Sphaeramia orbicularis]	96.06	0	7.13378	2.94326	2.0483	0.971015	0.301849	0.676361	0	0.084889	1.28877	0.854312
g01626	scf.0011	1665189	1672418	-	XP_044056107.1	hydroxylysine kinase isoform X2 [Siniperca chuatsi]	80.56	8.38e-213	0.871778	0.858392	0	0	1.18958	1.21885	2.25579	0.47552	3.74578	0.770745
g01627	scf.0011	1697025	1700599	+	CAG5864226.1	unnamed protein product [Menidia menidia]	88.55	9.79e-279	1.40443	0	0	0	0	0	0	0	0	1
g01628	scf.0011	1718476	1720104	+	XP_012705016.2	receptor-transporting protein 3 [Fundulus heteroclitus]	67.08	6.3e-72	0	1.18473	30.2527	17.9494	0	24.6282	0	0.442572	2.90864	0.805334
g01629	scf.0011	1723812	1742709	+	XP_041861413.1	uncharacterized protein LOC121652605 [Melanotaenia boesemani]	64.89	0	0	0	0.21624	1.58023	0	0	0	0	2.15615	0.895852
g01630	scf.0011	1739463	1740332	-	KAE8281770.1	hypothetical protein D5F01_LYC19153 [Larimichthys crocea]	66.14	1.3e-110	0.075472	0.204992	0.049471	0.366763	5.73855	0.120669	0.016486	0	0	0.981837
g01631	scf.0011	1751211	1766278	+	XP_033477912.1	5-hydroxytryptamine receptor 3A-like [Epinephelus lanceolatus]	76.16	0	0	0	6.23346	0.136445	0	0	0	0	0.302428	0.991199
g01632	scf.0011	1770910	1788305	-	TKS74672.1	Run domain [Collichthys lucidus]	74.75	0	12.3609	3.8328	1.52714	1.65089	0.304095	4.49399	1.55275	0.59797	6.91585	0.788896
g01633	scf.0011	1800680	1837876	-	XP_008289927.1	PREDICTED: TSC22 domain family protein 2 isoform X2 [Stegastes partitus]	67.76	3.77e-261	9.63663	1.55217	2.64234	4.19642	0.906061	3.03861	7.755	2.47946	62.1065	0.935179	ovary
g01634	scf.0011	1866216	1871065	+	XP_034439332.1	profilin-2 isoform X1 [Hippoglossus hippoglossus]	91.37	5.46e-90	288.948	85.9272	27.2674	44.5277	28.286	26.2268	32.9971	21.5537	172.311	0.810045
g01635	scf.0011	1874349	1874744	+					5.98879	0.972997	0.609972	0.800707	0.303254	0.110505	0.052183	0.191394	2.59714	0.882319
g01636	scf.0011	1874418	1917548	-	XP_030289891.1	E3 ubiquitin-protein ligase RNF13 [Sparus aurata]	95.81	3.07e-251	73.7227	39.9523	27.7066	22.1791	11.1954	19.6378	7.12171	9.01036	23.9762	0.727392
g01637	scf.0011	1925491	1928505	+	XP_041862537.1	protein ANKUB1-like isoform X2 [Melanotaenia boesemani]	77.33	6.61e-71	1.09479	0	0	0	0	0	0	0	12.6921	0.989218	ovary
g01638	scf.0011	1935001	1950154	+	XP_022050423.1	protein phosphatase inhibitor 2 [Acanthochromis polyacanthus]	77.67	8.2e-93	90.1909	31.5132	13.107	17.8211	23.3253	36.7032	9.04254	57.5298	83.6813	0.622019
g01639	scf.0011	1955952	2008341	+	XP_041861874.1	arf-GAP with coiled-coil, ANK repeat and PH domain-containing protein 2-like isoform X3 [Melanotaenia boesemani]	93.54	0	19.7517	3.88329	2.9233	4.67641	1.2448	3.0188	3.39049	1.35862	5.1246	0.83786
g01640	scf.0011	2042428	2047061	+	XP_041861838.1	5-hydroxytryptamine receptor 2B [Melanotaenia boesemani]	85.14	1.16e-273	0.176918	0.349021	4.6753	0.165278	0.175272	2.47978	0	0	0.07649	0.908488
g01641	scf.0011	2049552	2056275	-	XP_008285788.1	PREDICTED: 26S proteasome non-ATPase regulatory subunit 1 [Stegastes partitus]	98.14	0	69.9835	14.226	16.8424	30.8715	6.5068	16.8633	11.0543	13.1218	122.882	0.817438
g01642	scf.0011	2076380	2077126	-	XP_008285785.1	PREDICTED: uncharacterized protein C2orf72 homolog [Stegastes partitus]	55.87	1.14e-78	12.912	28.4637	0.209107	3.78611	3.22591	0.626896	30.5132	0.3539	28.2316	0.681247
g01643	scf.0011	2150444	2151723	-	XP_030583377.1	transcription factor HES-1 [Archocentrus centrarchus]	80.94	8.01e-140	27.0117	0.887158	13.83	6.54389	2.03172	1.9947	1.69202	1.49429	31.936	0.782825
g01644	scf.0011	2282380	2300649	-	XP_008285780.1	PREDICTED: dynamin-like 120 kDa protein, mitochondrial isoform X1 [Stegastes partitus]	86.88	0	62.7957	21.1962	7.6256	16.2461	8.49713	15.0552	11.0477	12.6594	86.5778	0.776035
g01645	scf.0011	2307808	2321531	+	XP_044032813.1	armadillo repeat-containing protein 3 isoform X1 [Siniperca chuatsi]	61.9	0	2.52561	3.20759	0.362947	0.206971	0.241805	1.52875	0	0	3.65885	0.724173
g01646	scf.0011	2327700	2351262	-	XP_008285779.1	PREDICTED: probable cation-transporting ATPase 13A3 [Stegastes partitus]	88.59	0	2.50221	3.4829	0.734311	1.23485	0.646644	5.2341	1.46884	0.507449	2.27503	0.693065
g01647	scf.0011	2368966	2382207	-	XP_041862466.1	transmembrane protein 44 isoform X2 [Melanotaenia boesemani]	69.57	1.15e-207	0.606181	0	0.654105	0.803925	0.562749	0.466642	0	0	112.008	0.996548	ovary
g01648	scf.0011	2384147	2389724	-	XP_018528639.1	PREDICTED: large subunit GTPase 1 homolog [Lates calcarifer]	82.13	0	33.6431	45.2405	17.2851	20.3806	12.7013	17.4172	13.7841	10.9839	137.39	0.844025
g01649	scf.0011	2393446	2394456	+	XP_047444092.1	protein FAM43A [Mugil cephalus]	88.96	8.75e-208	16.6075	18.0101	1.33949	3.69139	0.244332	3.47866	0.32213	6.71952	0.629322	0.770737
g01650	scf.0011	2503221	2528619	-	XP_024135194.1	xyloside xylosyltransferase 1 [Oryzias melastigma]	86.07	1.87e-258	5.52075	3.67824	0.276858	1.52147	0.237272	1.04208	1.09649	0.20777	30.6237	0.944565	ovary
g01651	scf.0011	2535351	2549106	+	KAA8589528.1	hypothetical protein FQN60_012893 [Etheostoma spectabile]	64.8	9.01e-166	234.049	221.623	98.5925	46.517	35.0093	56.2775	35.18	18.8313	118.188	0.663416
g01652	scf.0011	2551555	2579372	-	XP_041647556.1	ankyrin repeat domain-containing protein 13C [Cheilinus undulatus]	77.61	5.5e-271	34.7418	11.2528	10.277	13.1075	7.02391	11.4404	12.3212	3.23188	31.3113	0.640325
g01653	scf.0011	2583992	2596587	+	CAG5864360.1	unnamed protein product [Menidia menidia]	85.78	1.83e-254	23.7627	22.1676	16.321	111.479	77.0009	23.203	662.464	10.901	126.539	0.922378	liver
g01654	scf.0011	2676606	2679558	-	XP_029939334.1	prostaglandin E2 receptor EP3 subtype [Salarias fasciatus]	85.46	3.46e-230	1.41098	0.984678	0.567856	0	0	0.249984	0	0	0.113074	0.830296
g01655	scf.0011	2685215	2686298	-	KAG7514149.1	zinc finger Ran-binding domain-containing protein 2 isoform X1 [Solea senegalensis]	80.21	3.94e-89	294.029	169.871	42.839	43.2208	29.044	54.936	31.283	93.4131	106.629	0.757151
g01656	scf.0011	3109242	3123499	-	XP_040896099.1	vitellogenin 3, phosvitinless [Toxotes jaculatrix]	68.39	0	0	0	0.077345	0.424839	3.04358	0	0	0	1.3016	0.925919
g01657	scf.0011	3133687	3148990	-	XP_013119628.1	adhesion G protein-coupled receptor L4 isoform X1 [Oreochromis niloticus]	78.05	0	8.24002	0.548564	2.54377	3.3861	2.22602	5.09963	3.04897	4.65458	2.35476	0.63801
g01658	scf.0011	3353180	3407865	+	XP_041862160.1	adhesion G protein-coupled receptor L2 isoform X11 [Melanotaenia boesemani]	89.35	0	10.7344	5.29399	0.407033	0.669748	0.80754	0.144055	0	0.536714	1.71596	0.8885	brain
g01659	scf.0011	3504575	3505363	-	XP_030610012.1	uncharacterized protein K02A2.6-like [Archocentrus centrarchus]	75.67	1.16e-135	0	0	0	0	0	0	0	0	0
g01660	scf.0011	3505385	3507753	-	XP_030596890.1	uncharacterized protein K02A2.6-like isoform X2 [Archocentrus centrarchus]	54.9	3.2e-214	0	0	0	0	0	0	0	0	0
g01661	scf.0011	3603003	3609318	-	KAG5277867.1	hypothetical protein AALO_G00092250 [Alosa alosa]	79.22	8.64e-29	0	0	0	0	0	0	0	0	0
g01662	scf.0011	3698884	3753134	-	XP_018528688.1	PREDICTED: tubulin polyglutamylase TTLL7 isoform X1 [Lates calcarifer]	69.43	6.9e-249	14.0411	2.72083	0	0.273385	0.614832	0.235618	0.495133	0	3.78776	0.927645	brain
g01663	scf.0011	3808006	3819361	+	XP_041862334.1	protein kinase, cAMP-dependent, catalytic, beta a isoform X1 [Melanotaenia boesemani]	95.53	5.11e-270	27.9924	14.5795	4.07761	5.26219	6.59398	13.3763	3.9919	5.44778	8.15749	0.725431
g01664	scf.0011	3825327	3825821	+	XP_004067783.1	sterile alpha motif domain-containing protein 13 [Oryzias latipes]	95.88	8.76e-61	46.4474	45.9228	18.1549	11.4839	7.64247	9.43425	149.826	3.22662	52.9879	0.83706
g01665	scf.0011	3826836	3831313	-	XP_037553989.1	uricase [Nematolebias whitei]	82.62	2.63e-185	0	0.128102	0	43.7036	0	0.284728	1181.61	0	0	0.995333	liver
g01666	scf.0011	3833072	3843473	+	AWP10861.1	putative deoxyribonuclease-2-beta [Scophthalmus maximus]	60.42	2.71e-290	1.04426	0.124253	9.87465	9.35553	1.04779	21.159	1.90157	0.443851	0.432035	0.856893	kidney
g01667	scf.0011	3846017	3851190	+	XP_040896017.1	ribosome production factor 1 [Toxotes jaculatrix]	76.16	2.09e-172	36.6336	27.0662	18.1906	20.738	8.61061	14.8649	8.1861	7.90486	186.029	0.904454	ovary
g01668	scf.0011	3857764	3860342	-	XP_034563959.1	guanine nucleotide-binding protein G(I)/G(S)/G(O) subunit gamma-5 [Notolabrus celidotus]	97.06	1.74e-38	611.572	99.3435	232.622	234.987	77.1905	80.0968	25.0493	5.94987	736.538	0.768035
g01669	scf.0011	3861862	3867114	+	XP_029285393.1	spermatogenesis-associated protein 1 [Cottoperca gobio]	52	1.11e-121	38.3721	5.06392	0	0	0	0.155039	0	0	3.42812	0.971831	brain
g01670	scf.0011	3867951	3873803	-	CAG5864432.1	unnamed protein product [Menidia menidia]	85.28	2.53e-238	23.8817	13.5118	12.0539	18.4581	14.671	21.0683	17.9281	0.466869	9.70778	0.435414
g01671	scf.0011	3877691	3886593	+	XP_041861372.1	vitellogenin-2-like [Melanotaenia boesemani]	70.67	0	0.72015	0.645559	0	0.079703	0	0.143608	1.21219	0	0	0.836141
g01672	scf.0011	3914502	3919028	+	CAG5864437.1	unnamed protein product [Menidia menidia]	76.81	0	0	0	0	0	0	0.049656	0	0	0	1
g01673	scf.0011	3934388	3935074	+	XP_031719924.1	LOW QUALITY PROTEIN: vitellogenin-like [Anarrhichthys ocellatus]	77.86	2.03e-69	0	2.15707	0	0	0	1.00082	0.958969	0	0	0.886433
g01674	scf.0011	3969523	3978543	+	CAG5864437.1	unnamed protein product [Menidia menidia]	69.12	0	0	0.094689	0	0	0	0.077655	0.244057	0	0.091871	0.864676
g01675	scf.0011	4008088	4013021	+	XP_027872281.1	uncharacterized protein LOC114144030 [Xiphophorus couchianus]	68.55	3.59e-272	0.075937	0	0	0	0	0	0	0	0.110686	0.914243
g01676	scf.0011	4023015	4032031	+	CAG5864437.1	unnamed protein product [Menidia menidia]	68.5	0	0	0	0	0	0	0.02658	0.411206	0	0.063441	0.972635
g01677	scf.0011	4047192	4056259	+	CAG5864437.1	unnamed protein product [Menidia menidia]	68.98	0	0	0	0	0	0	0.044084	0.398617	0	0.064623	0.965911
g01678	scf.0011	4053079	4066156	-	XP_008291913.1	PREDICTED: afadin- and alpha-actinin-binding protein [Stegastes partitus]	82.27	6.57e-238	3.96234	132.079	1.42837	0.571316	0.89552	1.42581	0	0	0.318967	0.991859	eye
g01679	scf.0011	4077737	4082833	-	XP_023151725.1	lysophosphatidic acid receptor 3 [Amphiprion ocellaris]	86.52	7.13e-212	0	0	6.6145	7.49146	1.96152	0.688351	0.491313	0	0.330813	0.8317
g01680	scf.0011	4094663	4108467	-	XP_040896003.1	mucolipin-2 isoform X1 [Toxotes jaculatrix]	82.66	0	0.857463	0.207098	4.20511	5.64849	11.7389	28.8928	15.029	0.334462	216.263	0.961324	ovary
g01681	scf.0011	4111901	4129788	-	XP_041862972.1	chloride channel CLIC-like protein 1 isoform X2 [Melanotaenia boesemani]	62.41	1.02e-218	9.39493	9.12368	5.75954	7.91361	2.64715	3.55435	6.99051	0.296845	39.921	0.856966	ovary
g01682	scf.0011	4139680	4150872	-	XP_023255859.1	pre-rRNA processing protein FTSJ3 [Seriola lalandi dorsalis]	75.24	0	37.1228	33.8252	32.2169	39.4877	19.5469	37.3435	32.4569	29.9039	292.787	0.888185	ovary
g01683	scf.0011	4154632	4155814	-	XP_028260205.1	phospholipid-metabolizing enzyme A-C1-like [Parambassis ranga]	88.37	1.31e-67	0	9.29172	0	0	0	0.354591	0	0	0.870276	0.983522
g01684	scf.0011	4164676	4175657	+	XP_042372772.1	mitofusin-1-like isoform X2 [Plectropomus leopardus]	89.93	0	84.053	80.1743	13.5351	14.8256	14.4815	14.1589	12.1452	11.7902	73.1226	0.651658
g01685	scf.0011	4182331	4188886	-	XP_015258206.1	PREDICTED: guanine nucleotide-binding protein subunit beta-4 [Cyprinodon variegatus]	98.53	1.72e-250	15.0015	2.07525	2.88559	4.76221	1.91368	3.30403	0	0.878116	24.7352	0.844248
g01686	scf.0011	4205303	4206817	-	XP_022594732.1	alpha-aminoadipic semialdehyde dehydrogenase [Seriola dumerili]	92.17	0	3.89709	4.79307	4.47639	6.68698	3.63545	6.03407	6.0392	14.9307	73.9948	0.914702	ovary
g01687	scf.0011	4220911	4222446	-	XP_022594732.1	alpha-aminoadipic semialdehyde dehydrogenase [Seriola dumerili]	94.91	0	28.6711	35.0775	28.1033	38.0302	17.8525	32.6623	30.0273	57.6221	323.048	0.896282	ovary
g01688	scf.0011	4224700	4232522	+	XP_028259428.1	actin-like protein 6A [Parambassis ranga]	89.21	1.13e-285	54.474	84.1701	18.0845	20.5505	12.575	24.0363	9.21597	1.40297	166.287	0.831234
g01689	scf.0011	4233310	4235901	-	XP_030582373.1	39S ribosomal protein L47, mitochondrial [Archocentrus centrarchus]	79.84	8.83e-144	120.966	135.903	63.8205	67.3527	29.5683	46.6852	33.3574	22.2359	245.114	0.734874
g01690	scf.0011	4236124	4239274	+	XP_029938978.1	NADH dehydrogenase [ubiquinone]	84.32	5.69e-110	630.03	1520.03	504.53	455.923	281.578	252.138	398.93	410.588	265.876	0.736881
g01691	scf.0011	4247514	4286158	+	XP_018528731.1	PREDICTED: ubiquitin carboxyl-terminal hydrolase 13 isoform X2 [Lates calcarifer]	91.73	0	9.1613	0.982008	0.322165	4.17763	0	0.117699	0	46.194	2.2349	0.95401	muscle
g01692	scf.0011	4294247	4450751	-	XP_044056015.1	PEX5-related protein isoform X2 [Siniperca chuatsi]	68.53	4.97e-243	5.2519	0.876886	0	0	0	0.283425	0	0.243611	0.452299	0.95582
g01693	scf.0011	4460625	4462817	-	XP_020557937.1	carboxypeptidase N subunit 2-like isoform X1 [Oryzias latipes]	59.57	1.49e-245	1.47159	0.223026	4.49373	0.903313	0.11973	30.2988	6.44641	0.577704	0.03341	0.941133	kidney
g01694	scf.0011	4472319	4483417	-	XP_044056038.1	uncharacterized protein LOC122877911 [Siniperca chuatsi]	63.71	0	5.50853	14.0182	2.18708	0.218639	0.183543	10.3079	0.247588	0.344564	0.93107	0.822294
g01695	scf.0012	1346	4173	-	AWP13658.1	putative potassium voltage-gated channel subfamily H member 3-like, partial [Scophthalmus maximus]	96.15	3.75e-46	0	0	0	0	0	0	0	0	0
g01696	scf.0012	104509	113420	+	XP_018559897.1	PREDICTED: isocitrate dehydrogenase [NADP]	95.17	4.19e-297	92.1832	27.312	61.7564	78.2993	35.5942	33.1842	172.761	1.71843	30.4722	0.739148
g01697	scf.0012	143856	231319	-	XP_046260290.1	tumor necrosis factor ligand superfamily member 11 [Scatophagus argus]	75.87	1.34e-138	1.84614	0.383627	4.051	7.08312	5.55046	0.348302	0.552703	0.148514	8.05854	0.69033
g01698	scf.0012	177467	178206	+	TKS65190.1	Retrovirus-related Pol polyprotein [Collichthys lucidus]	69.05	1.96e-52	0	0	0	0	0	0	0	0	0
g01699	scf.0012	258354	278983	-	XP_044071944.1	A-kinase anchor protein 11 isoform X1 [Siniperca chuatsi]	80.95	0	37.9235	2.30488	0.876327	1.7012	0.358933	1.42238	1.06663	1.99718	4.02968	0.954655	brain
g01700	scf.0012	299105	349759	-	XP_022623006.1	diacylglycerol kinase eta [Seriola dumerili]	83.5	0	17.0736	0.416757	0	1.20985	0.188029	0.534971	0.799991	1.41507	0.275683	0.964563	brain
g01701	scf.0012	374524	455173	+	XP_040912555.1	von Willebrand factor A domain-containing protein 8 [Toxotes jaculatrix]	79.44	0	4.82081	1.3681	0.508629	1.01319	0.340745	0.858724	2.10267	0.998805	1.59564	0.772172
g01702	scf.0012	521251	527085	-	XP_022057192.1	regulator of cell cycle RGCC-like isoform X1 [Acanthochromis polyacanthus]	87.4	2.36e-70	43.2258	86.5027	96.2704	28.3785	16.0068	35.4795	1.51377	8.85338	12.1906	0.698569
g01703	scf.0012	531754	556107	-	XP_041858516.1	coagulation factor V [Melanotaenia boesemani]	68.06	0	5.48565	0	0	4.03927	0.106853	4.55508	84.7611	0	0.208685	0.97877	liver
g01704	scf.0012	563032	572447	+	CAG5865386.1	unnamed protein product [Menidia menidia]	90.85	3.11e-265	12.7226	3.6051	2.77761	5.48315	3.24342	10.0727	1.79705	0.65076	18.4848	0.727124
g01705	scf.0012	575568	609325	-	XP_023125582.1	coiled-coil domain-containing protein 80 [Amphiprion ocellaris]	73.16	0	10.5602	5.99806	19.4399	9.08896	1.92667	1.98388	0.84187	2.30667	1.48259	0.780162
g01706	scf.0012	802187	802504	+	KTG32740.1	hypothetical protein cypCar_00021836 [Cyprinus carpio]	76	7.23e-39	0	0	0	0	0	0	0	0	0
g01707	scf.0012	818145	818762	-	CAG5987005.1	unnamed protein product [Menidia menidia]	63.29	1.15e-84	2.10031	0.128389	0	0	0	0	0	0	0	0.992359
g01708	scf.0012	829313	905951	-	XP_022057198.1	lysine-specific demethylase 6A isoform X1 [Acanthochromis polyacanthus]	83.57	0	7.90564	10.031	4.57976	2.01586	1.18634	2.89029	3.03477	1.26612	2.46631	0.684166
g01709	scf.0012	861965	862801	+	RXN21224.1	LINE-1 type transposase domain-containing 1 [Labeo rohita]	48.28	4.05e-67	0.073716	0.077116	0.060502	0.002015	0	0	0.086246	0	0	0.690784
g01710	scf.0012	910748	915488	+	XP_022057200.1	FUN14 domain-containing protein 1-like [Acanthochromis polyacanthus]	95.14	8.55e-94	484.887	198.617	87.2844	123.33	58.4183	78.9623	32.1511	150.657	252.782	0.746796
g01711	scf.0012	918279	932496	+	XP_038577317.1	EF-hand domain-containing family member C2 [Micropterus salmoides]	69.43	0	0	0	0	0	0	0.119456	0	0	0	1
g01712	scf.0012	937005	937760	+	XP_042286100.1	serine/threonine-protein kinase pim-1-like [Thunnus maccoyii]	69.32	2.37e-71	0.308799	0	0	0	0	0	0	0	0	1
g01713	scf.0012	986458	994108	+	XP_022623045.1	norrin [Seriola dumerili]	95.8	4.76e-98	9.87675	0.497678	0.420984	0	0	0	0	0	0.633493	0.980356
g01714	scf.0012	1064297	1079433	+	CAG5865380.1	unnamed protein product [Menidia menidia]	83.6	1.54e-277	8.27875	3.30424	2.2542	5.31738	5.36825	0.907547	10.6172	5.27879	1.71828	0.61822
g01715	scf.0012	1117345	1164335	+	XP_019202560.2	serine/threonine-protein kinase ATG1-like [Oreochromis niloticus]	43.92	2.63e-171	0.055521	0	0	0	0	0	0	0	0	1
g01716	scf.0012	1234172	1243624	-	XP_028250180.1	probable G-protein coupled receptor 82 [Parambassis ranga]	66.77	3.26e-129	0.560662	0	0.01452	0	0.159208	0	0	0	0.08992	0.941219
g01717	scf.0012	1243670	1245743	-	XP_044072215.1	probable G-protein coupled receptor 34b isoform X1 [Siniperca chuatsi]	70.39	5.44e-158	0.485362	0.534555	0.255351	0.158343	0.180563	1.90218	0	0	0.461554	0.863595
g01718	scf.0012	1246954	1297582	+	XP_022623061.1	peripheral plasma membrane protein CASK isoform X10 [Seriola dumerili]	92.43	0	68.6697	17.7353	8.66022	3.40849	1.28631	1.98959	2.39397	1.03668	12.4958	0.910793	brain
g01719	scf.0012	1274735	1275487	-	XP_029303891.1	serine/threonine-protein kinase pim-1-like [Cottoperca gobio]	63.98	4.34e-77	0.35706	0.184785	0	0	0	0.011671	0	0	0	0.931224
g01720	scf.0012	1308918	1330872	-	XP_023264817.1	nyctalopin [Seriola lalandi dorsalis]	82.08	1.77e-290	13.5214	11.4097	3.83591	3.06745	1.23601	4.25259	2.88445	2.9753	2.85088	0.699437
g01721	scf.0012	1331974	1345216	-	XP_028249782.1	ATP-dependent RNA helicase DDX3X isoform X14 [Parambassis ranga]	93.63	0	44.1373	13.6481	11.9138	17.8441	4.48361	23.432	19.9875	16.2814	22.4267	0.631782
g01722	scf.0012	1358783	1364066	-	XP_008278188.1	PREDICTED: nucleoporin NUP53 isoform X2 [Stegastes partitus]	76.05	1.5e-153	13.1073	4.72849	11.179	5.76664	2.53859	4.84083	2.2671	1.62276	30.3138	0.810109
g01723	scf.0012	1369720	1388285	+	XP_040912664.1	dnaJ homolog subfamily C member 10 [Toxotes jaculatrix]	86.8	0	29.2749	7.64614	5.3453	14.7748	2.06989	3.18762	1.26588	1.29988	18.1226	0.770656
g01724	scf.0012	1440768	1451198	+	XP_029968340.1	dual specificity protein phosphatase 19 [Salarias fasciatus]	88.04	1.5e-125	0	0	0	0	0	0	0	0	0
g01725	scf.0012	1451523	1464473	-	CAG5987005.1	unnamed protein product [Menidia menidia]	52.15	1.03e-116	0.296248	0	0	0	0	0	0	0	0	1
g01726	scf.0012	1477575	1478105	-	XP_023143224.1	serine/threonine-protein kinase pim-1-like [Amphiprion ocellaris]	62.29	4.6e-70	1.70169	0	0	0	0	0	0	0	0	1
g01727	scf.0012	1514112	1529964	+	XP_033473429.1	calcium/calmodulin-dependent 3',5'-cyclic nucleotide phosphodiesterase 1A-like [Epinephelus lanceolatus]	96.88	3.02e-293	99.7309	1.86145	0	0	0	0	0	0	0	0.997667	brain
g01728	scf.0012	1624349	1626706	+	XP_008298701.1	PREDICTED: SH3 domain-binding protein 4 [Stegastes partitus]	94.15	0	1.49905	0.118413	0.7372	1.76003	0.496756	0.498502	0.329326	0.405884	0.332459	0.686257
g01729	scf.0012	1681599	1682177	+	XP_023670549.1	ADP-ribosylation factor-like protein 4C [Paramormyrops kingsleyae]	98.96	6.96e-133	7.37263	7.10902	2.07876	3.19623	1.92639	0.617478	7.5967	0	0.189564	0.629937
g01730	scf.0012	1787509	1810483	-	CAG5865366.1	unnamed protein product [Menidia menidia]	54.3	1.09e-137	0	0	0	0	0	0	0	0	0
g01731	scf.0012	1815595	1823103	+	CAG5865366.1	unnamed protein product [Menidia menidia]	57.77	4.16e-210	0	0	0	0	0	0	0	0	0
g01732	scf.0012	1842540	1843680	+	XP_028249008.1	trace amine-associated receptor 13c-like [Parambassis ranga]	65.96	1.75e-135	0	0	0	0	0	0	0	0	0
g01733	scf.0012	1867039	1870094	-	XP_017164688.1	PREDICTED: LOW QUALITY PROTEIN: trace amine-associated receptor 4-like [Poecilia reticulata]	60.55	1.31e-30	0	0	0	0	0	0	0	0	0
g01734	scf.0012	1885389	1886013	-					0	0	0	0	0	0	0.458271	0	0	1
g01735	scf.0012	1886850	1887959	-	XP_028249008.1	trace amine-associated receptor 13c-like [Parambassis ranga]	68.09	1.01e-139	0	0	0	0	0	0	0	0	0
g01736	scf.0012	1888341	1889153	+	TWW59884.1	hypothetical protein D4764_06G0014140 [Takifugu flavidus]	83.61	1.13e-134	4.54847	1.38455	2.95062	0.233448	0.304702	0.640867	4.0549	0.005868	0.105188	0.733973
g01737	scf.0012	1944601	1944921	+	KAG2500234.1	hypothetical protein HYH03_001812 [Edaphochlamys debaryana]	76.12	6.23e-14	0	0	0	0	0	0	0	0	0
g01738	scf.0012	1983826	1984935	-	XP_028249008.1	trace amine-associated receptor 13c-like [Parambassis ranga]	69.3	5.3e-142	0	0	0	0	0	0	0	0	0
g01739	scf.0012	1999146	1999337	-					0	0	0	0	0	0	0	0	0
g01740	scf.0012	2001121	2002231	-	XP_028249008.1	trace amine-associated receptor 13c-like [Parambassis ranga]	68.69	2.91e-140	0	0.078783	0.393324	0	0	0.109183	0	0	0	0.940264
g01741	scf.0012	2020372	2021642	-	XP_041857570.1	trace amine-associated receptor 13c-like [Melanotaenia boesemani]	58.97	4.71e-107	0	0	0	0	0	0	0	0	0
g01742	scf.0012	2032544	2033667	-	XP_024142520.1	trace amine-associated receptor 13c-like [Oryzias melastigma]	63.83	3.76e-137	0	0	0	0	0	0	0	0	0
g01743	scf.0012	2042205	2048190	+	XP_029685376.1	uncharacterized protein LOC115247515 [Takifugu rubripes]	68.52	7.31e-240	0	0	0	0	0	0	0	0	0
g01744	scf.0012	2052330	2053453	-	XP_024142520.1	trace amine-associated receptor 13c-like [Oryzias melastigma]	62.01	4.12e-134	0	0	0	0	0	0	0	0	0
g01745	scf.0012	2079111	2080234	-	XP_024142520.1	trace amine-associated receptor 13c-like [Oryzias melastigma]	62.01	2.51e-135	0	0	0	0	0	0	0	0	0
g01746	scf.0012	2101879	2103002	-	XP_017291728.1	trace amine-associated receptor 13c-like [Kryptolebias marmoratus]	63.53	1.65e-135	0	0	0	0	0	0	0	0	0
g01747	scf.0012	2126525	2141622	-	XP_044073602.1	protein associated with UVRAG as autophagy enhancer isoform X3 [Siniperca chuatsi]	51.75	3.72e-225	0	0.150565	1.14448	1.10048	4.43004	5.01403	0.497202	0	0.36636	0.80831
g01748	scf.0012	2186166	2201142	+	XP_019966495.1	PREDICTED: leucine-rich repeat and calponin homology domain-containing protein 1-like, partial [Paralichthys olivaceus]	93.44	9.17e-157	2.4394	0	0	0	0	0	0	0	0	1
g01749	scf.0012	2207489	2208587	+	XP_035531839.1	leucine-rich repeat and calponin homology domain-containing protein 1-like [Morone saxatilis]	85.19	7.1e-22	2.27787	0	0	0	0	0	0	0	0	1
g01750	scf.0012	2242443	2260766	-	XP_032368660.1	S-formylglutathione hydrolase [Etheostoma spectabile]	95.39	3.38e-203	38.9935	31.1415	20.8923	55.4336	54.1343	24.1627	49.5967	30.9313	61.4023	0.378513
g01751	scf.0012	2287828	2289518	-	KTF75376.1	hypothetical protein cypCar_00046139 [Cyprinus carpio]	68.92	5.48e-114	0	0	0	0	0	0	0	0	0
g01752	scf.0012	2406255	2407109	+	XP_023144447.1	5-hydroxytryptamine receptor 2A, partial [Amphiprion ocellaris]	87.32	4.66e-171	0.067885	0.010886	0	0.243872	0	0	0	0	0.031839	0.943305
g01753	scf.0012	2419769	2420008	-	KAF7655318.1	hypothetical protein LDENG_00057550, partial [Lucifuga dentata]	55.84	2.33e-22	0.011635	0.149691	0	0	0	0.104065	0	0	0	0.903384
g01754	scf.0012	2422679	2423653	-	KAE8281669.1	hypothetical protein D5F01_LYC20666 [Larimichthys crocea]	52.14	5.77e-82	0.036823	0.067147	0.008058	0	0	0.026185	0.065785	0	0.017822	0.712063
g01755	scf.0012	2560655	2572336	+	KAG5692422.1	hypothetical protein BaRGS_032475 [Batillaria attramentaria]	70.11	9.9e-37	0	0	0	0	0	0	0	0	0
g01756	scf.0012	2655319	2702047	+					0	0	0	0	0	0	0	0	0
g01757	scf.0012	2704249	2708584	+	TWW79641.1	Retrotransposon-like protein 1 [Takifugu flavidus]	52.66	4.17e-94	0.0107	0	0	0.007685	0	0	0	0	0.081769	0.971895
g01758	scf.0012	2771989	2791932	+	XP_041857712.1	succinate--CoA ligase [ADP-forming]	93.49	7.93e-275	143.5	59.2846	18.0151	53.3561	14.3695	23.2911	15.4962	106.852	122.773	0.639864
g01759	scf.0012	2798161	2801615	-	XP_029967813.1	mediator of RNA polymerase II transcription subunit 4 [Salarias fasciatus]	97.09	2.64e-132	20.6416	10.4598	6.91047	5.33703	3.68171	8.93776	1.47116	1.2275	160.247	0.954237	ovary
g01760	scf.0012	2833829	2837562	+	XP_023129549.1	integral membrane protein 2Ba isoform X1 [Amphiprion ocellaris]	77.04	8.05e-135	204.507	257.821	701.693	821.678	179.417	422.307	74.6227	98.4819	118.61	0.687004
g01761	scf.0012	2842868	2861232	+	XP_022623019.1	serine/threonine-protein kinase Nek5-like [Seriola dumerili]	50.6	2.06e-154	2.40965	0.568775	0.523322	0.546592	0.299067	2.20569	0	0	0.45125	0.761651
g01762	scf.0012	2867232	2870936	-	XP_008296388.1	PREDICTED: GDP-Man:Man(3)GlcNAc(2)-PP-Dol alpha-1,2-mannosyltransferase-like [Stegastes partitus]	81.4	5.29e-306	17.8742	10.8027	6.05531	9.17273	1.82224	5.37575	4.0091	3.32438	4.48921	0.684942
g01763	scf.0012	2879917	2889570	+	CAG5865351.1	unnamed protein product [Menidia menidia]	90.47	0	6.87791	5.63524	6.91865	6.79066	6.2585	127.156	7.98473	1.34194	3.97773	0.954991	kidney
g01764	scf.0012	2891800	2902268	-	XP_041806057.1	CCR4-NOT transcription complex subunit 11 [Chelmon rostratus]	93.03	7.26e-291	30.2728	25.3463	18.0452	6.36218	5.51784	8.69367	5.69217	2.57714	25.794	0.595229
g01765	scf.0012	2909799	2946546	-	XP_047456428.1	abl interactor 1-like isoform X6 [Mugil cephalus]	82.54	1.74e-241	64.3194	0.867962	0.382813	0	0	0.203079	0	0	5.72803	0.986043	brain
g01766	scf.0012	2949720	2955200	-	XP_044222045.1	transmembrane protein 237A-like [Thunnus albacares]	76.34	4.29e-101	5.53579	173.048	0	0	0	0	0	0	0.270913	0.995806	eye
g01767	scf.0012	2978825	3041705	-	XP_018530403.1	PREDICTED: LOW QUALITY PROTEIN: ecto-NOX disulfide-thiol exchanger 1-like [Lates calcarifer]	74.51	0	16.0107	0.387196	0	0	0	0	0	0.189027	0.160686	0.994247	brain
g01768	scf.0012	3151610	3159128	+	XP_008400500.1	PREDICTED: laccase domain-containing protein 1 [Poecilia reticulata]	69.98	1.31e-203	0	0	0.136012	0.342708	0.220209	0.326834	0.175543	0	0.352927	0.57452
g01769	scf.0012	3169273	3176373	-	XP_035532140.1	leishmanolysin-like peptidase [Morone saxatilis]	90.77	1.21e-191	1.4877	0	0.705055	0	0	0	0.199418	0	0	0.924004
g01770	scf.0012	3176467	3185305	-	XP_008293623.1	PREDICTED: leishmanolysin-like peptidase [Stegastes partitus]	89.17	6.02e-235	1.18955	0	0	0	0	0	0	0	0	1
g01771	scf.0012	3198126	3210617	-	XP_044071780.1	TGF-beta receptor type-2 [Siniperca chuatsi]	83.74	0	0.943989	0	0.787297	0.303406	0.15961	0.52459	0	0.743172	0.258832	0.632291
g01772	scf.0012	3229977	3233364	+	XP_028250002.1	alpha-aspartyl dipeptidase-like [Parambassis ranga]	89.04	1.12e-138	10.0839	11.2375	6.89874	31.9413	229.42	11.8044	25.6371	13.1925	9.9645	0.934204	posterior gut
g01773	scf.0012	3238864	3289774	-	XP_018529701.1	PREDICTED: integrin alpha-V-like isoform X1 [Lates calcarifer]	83.97	0	7.79928	0.727895	1.16515	1.09083	0.997037	1.19939	0.478187	0.417826	2.90057	0.856126
g01774	scf.0012	3301936	3302883	-	XP_031150946.1	olfactory receptor 51I2-like [Sander lucioperca]	73.68	1.53e-153	0	0	0	0	0	0	0	0	0
g01775	scf.0012	3317069	3318016	-	XP_031150946.1	olfactory receptor 51I2-like [Sander lucioperca]	74.34	6.87e-157	0	0	0	0	0	0	0	0	0
g01776	scf.0012	3328875	3329816	-	XP_041858063.1	olfactory receptor 10A3-like [Melanotaenia boesemani]	79.94	2.36e-168	0	0	0	0	0	0	0	0	0
g01777	scf.0012	3352627	3368450	-	XP_047226616.1	LOW QUALITY PROTEIN: olfactory receptor 10AG1-like [Girardinichthys multiradiatus]	79.15	2.74e-114	0	0	0	0	0	0	0	0	0
g01778	scf.0012	3378632	3379492	-	XP_037542648.1	olfactory receptor 13C2-like [Nematolebias whitei]	72.04	7.51e-139	0	0	0	0	0	0	0	0	0
g01779	scf.0012	3381175	3381752	-					0	0	0	0	0	0	0	0	0
g01780	scf.0012	3381788	3382387	-	XP_029968045.1	uncharacterized protein LOC115403325 [Salarias fasciatus]	74.8	9.36e-59	0	0	0	0	0	0	0	0	0
g01781	scf.0012	3390251	3394856	-	XP_030613287.1	olfactory receptor 1500-like [Archocentrus centrarchus]	68.6	7.23e-141	0	0	0	0	0	0	0	0	0
g01782	scf.0012	3400018	3400941	-	XP_022595896.1	olfactory receptor 13C2-like [Seriola dumerili]	68.73	1.05e-152	0	0	0	0	0	0	0	0	0
g01783	scf.0012	3410700	3414504	+	XP_034051637.1	uncharacterized protein LOC117532417 [Gymnodraco acuticeps]	52.62	1.65e-174	0.098478	0.10446	0	0	0	0.05256	0	0	0.150464	0.787742
g01784	scf.0012	3423911	3424843	-	XP_022595896.1	olfactory receptor 13C2-like [Seriola dumerili]	71.66	2.26e-150	0	0	0.099555	0	0	0	0	0	0.032902	0.958689
g01785	scf.0012	3442212	3443165	-	XP_033933959.1	olfactory receptor 11A1-like [Pseudochaenichthys georgianus]	69.84	5.96e-151	0	0	0	0	0	0	0	0	0
g01786	scf.0012	3456156	3475023	+	XP_008297968.1	PREDICTED: MAGUK p55 subfamily member 4-like [Stegastes partitus]	67.22	3.75e-272	0	66.6349	0	0	0	0.532865	0	0	1.69353	0.995824	eye
g01787	scf.0012	3481189	3482574	+	XP_047227532.1	V-set domain-containing T-cell activation inhibitor 1 [Girardinichthys multiradiatus]	68.84	7.85e-85	0	1.13393	5.63215	0	0.518268	0	0	0	0	0.963331
g01788	scf.0012	3486175	3494773	+	XP_035532817.1	tripartite motif-containing protein 45 [Morone saxatilis]	69.73	9.37e-193	0.081995	0	0	0	0	0.089597	0	0.361546	0	0.940674
g01789	scf.0012	3649417	3683731	+	XP_045909579.1	mannosyl-oligosaccharide 1,2-alpha-mannosidase IB isoform X1 [Micropterus dolomieu]	98.87	1.98e-266	8.09013	0.672287	0.682599	0.240063	0	0.632824	0.3059	0.343471	1.84431	0.927049
g01790	scf.0012	3728866	3729798	+	KAF7648192.1	hypothetical protein LDENG_00160570 [Lucifuga dentata]	64.8	3.83e-102	0.009064	0	0.089689	0.037369	0.018279	0.00352	0	0.025232	0	0.869739
g01791	scf.0012	3731427	3732062	+	KAF7648191.1	hypothetical protein LDENG_00160580 [Lucifuga dentata]	74.55	7.13e-81	0.097261	0.027256	0	0	0.007487	0	0	0	0	0.955348
g01792	scf.0012	3757243	3758394	+	XP_032372076.1	terminal nucleotidyltransferase 5C [Etheostoma spectabile]	91.38	3.92e-255	2.96275	1.00667	4.40217	0.756041	1.78712	11.5736	4.02461	0.55645	131.645	0.974297	ovary
g01793	scf.0012	3817063	3859516	-	PWA15603.1	hypothetical protein CCH79_00018460 [Gambusia affinis]	67.52	1.45e-307	5.14719	0.889502	1.8294	1.54635	0.734425	1.76231	1.65199	0.496614	10.8089	0.837429
g01794	scf.0012	3855095	3877648	+	XP_018516222.1	PREDICTED: LOW QUALITY PROTEIN: WD repeat-containing protein 3 [Lates calcarifer]	84.38	0	8.0849	2.13869	3.58419	2.23804	0.905809	5.59135	4.28043	3.48572	9.89956	0.617292
g01795	scf.0012	4040852	4080992	-	XP_008288593.1	PREDICTED: T-box transcription factor TBX15 [Stegastes partitus]	90.6	0	0	0.88824	0	0.349554	0	0	0	3.3446	0	0.953739
g01796	scf.0012	4086953	4087577	-	KAF7651184.1	hypothetical protein LDENG_00114430 [Lucifuga dentata]	91.3	7.69e-32	0	0	0	0	0	0	0	1.04385	0	1
g01797	scf.0012	4094944	4113263	-	XP_044222515.1	tryptophan--tRNA ligase, mitochondrial isoform X1 [Thunnus albacares]	78.93	8.42e-187	4.60964	2.29914	0.778895	0.86488	0.390785	0.336965	0	0.215769	18.9569	0.937384	ovary
g01798	scf.0012	4195972	4196619	-	KAF7647574.1	hypothetical protein LDENG_00170220 [Lucifuga dentata]	41.86	5.41e-55	0.812847	0.549038	0.493243	0.111127	0.07744	0.564754	0.124732	0.006902	0.00867	0.702295
g01799	scf.0012	4201082	4226894	+	KAF3694541.1	Kelch-like protein 13 [Channa argus]	86.42	0	0.654337	1.36166	0.760932	1.8035	1.52097	42.4943	55.4003	0.218355	9.66156	0.868061	liver
g01800	scf.0012	4230289	4234191	+	XP_041858156.1	hydroxy-delta-5-steroid dehydrogenase, 3 beta- and steroid delta-isomerase 1 [Melanotaenia boesemani]	81.82	4.07e-225	7.25771	0.70735	0.378111	0	0	1.94275	0.638514	0	8.7273	0.843531
g01801	scf.0012	4244621	4265107	+	XP_028289509.1	phospholipase A1 member A isoform X2 [Parambassis ranga]	82.07	5.09e-266	71.1535	25.0688	0	0.998842	0	0.958572	47.388	0	0.663444	0.868106	brain
g01802	scf.0012	4276781	4281286	-	XP_040913640.1	popeye domain-containing 2 isoform X1 [Toxotes jaculatrix]	82.2	3.11e-220	0.126974	0.967343	0	0.834756	0.253635	0	0	0.697933	0	0.752764
g01803	scf.0012	4285218	4285513	-	XP_047226866.1	cytochrome c oxidase copper chaperone [Girardinichthys multiradiatus]	82.61	3.21e-32	265.673	2145.14	271.793	220.898	183.804	254.505	116.102	239.228	1068.44	0.847303
g01804	scf.0012	4289389	4300820	+	XP_023258015.1	potassium/sodium hyperpolarization-activated cyclic nucleotide-gated channel 2-like [Seriola lalandi dorsalis]	88.33	0	11.1772	50.975	0.406733	0	0	0.46512	0	0	0.417666	0.969429	eye
g01805	scf.0012	4316858	4327373	+	XP_035533070.1	spindle and kinetochore-associated protein 3 [Morone saxatilis]	63.08	4.81e-253	0.596518	7.44655	1.25741	1.53412	0.498335	2.56109	0	0	111.308	0.984397	ovary
g01806	scf.0012	4330407	4334147	+	XP_026233205.1	uncharacterized protein LOC113173836 [Anabas testudineus]	81.8	1.43e-282	5.07947	0.54044	0	0.056666	0.189945	0.059664	0.292854	0.579743	0.286894	0.95063
g01807	scf.0012	4359998	4368882	+	XP_023258026.1	serine/threonine-protein kinase LATS2 [Seriola lalandi dorsalis]	90.5	0	0.688854	0	0.633196	0.353798	0.121436	0.499693	0.477946	1.07254	1.52159	0.683926
g01808	scf.0012	4403546	4450296	+	XP_022597058.1	exportin-4 [Seriola dumerili]	98.12	0	5.21571	2.27979	0.74979	1.50038	0.491681	0.894748	0.379196	0.475668	1.69861	0.797011
g01809	scf.0013	32158	130921	+	XP_026177047.1	netrin receptor UNC5C isoform X2 [Mastacembelus armatus]	92.91	0	27.8765	0.551356	0.331358	0.190259	0	1.16994	0.240132	0	1.25469	0.98324	brain
g01810	scf.0013	134783	136452	+	XP_035980930.1	uncharacterized protein LOC118556781 [Fundulus heteroclitus]	50.11	3.24e-136	0	0	0	0	0	0	0	0	0
g01811	scf.0013	138586	143747	-	XP_023137915.1	bone morphogenetic protein receptor type-1B [Amphiprion ocellaris]	94.49	0	25.8411	11.2657	1.52355	9.47361	2.92414	0.194052	0	0.652331	23.338	0.761178
g01812	scf.0013	220060	227379	-	XP_041793352.1	PDZ and LIM domain protein 5a isoform X3 [Chelmon rostratus]	85.78	3.13e-148	5.05037	5.24132	0.422787	0.950792	0.576207	0	0	1.73486	0.625093	0.776771
g01813	scf.0013	310613	318114	-	XP_041854351.1	melanopsin-A-like isoform X1 [Melanotaenia boesemani]	83.66	0	0.768833	40.083	0	0.170124	0	0	0	0	0.740429	0.994763	eye
g01814	scf.0013	324874	325518	-	KAF6729468.1	putative defense protein 3 [Oryzias melastigma]	82.86	7.71e-12	0	0	0	0	0	0	0	0	0
g01815	scf.0013	334313	345127	-	XP_035809572.1	pikachurin isoform X2 [Amphiprion ocellaris]	81.67	0	0	13.5987	0	0	0	0.047461	0	0	0	0.999564	eye
g01816	scf.0013	393167	393727	+	CAG5923610.1	unnamed protein product [Menidia menidia]	64.55	6.65e-71	0.062574	1.36456	1.43296	1.02363	0	0.284431	0	0	0.077432	0.754648
g01817	scf.0013	414151	421315	-	XP_040898345.1	kinetochore protein NDC80 homolog [Toxotes jaculatrix]	87.72	0	4.04377	8.11896	13.1629	13.3425	7.69896	39.6344	0.767759	0.277065	1073	0.989859	ovary
g01818	scf.0013	424061	455563	-	XP_022613536.1	nipped-B-like protein [Seriola dumerili]	88.72	0	21.7679	23.7151	12.0348	7.90593	2.96778	12.2355	4.44073	3.66306	12.6265	0.590755
g01819	scf.0013	469204	479275	-	XP_040899171.1	solute carrier family 1 member 3a [Toxotes jaculatrix]	89.37	0	10.4732	0.347794	0.284302	5.00524	5.52717	15.7397	106.625	0.61136	0	0.955465	liver
g01820	scf.0013	495471	497374	+	XP_023278974.1	Golgi membrane protein 1-like [Seriola lalandi dorsalis]	95.35	2.05e-18	0	0	0	0	0	0	0	0	0
g01821	scf.0013	497421	503769	+	XP_028269161.1	Golgi membrane protein 1 isoform X1 [Parambassis ranga]	58.64	6.7e-140	102.806	38.0832	18.89	36.429	15.1939	17.2918	16.393	1.71824	27.5236	0.791449
g01822	scf.0013	505471	513853	+	XP_004072295.1	kallikrein-8-like [Oryzias latipes]	64.32	4.65e-103	26.0507	11.2375	3.58315	25.568	62.1155	2.39891	1.55771	0.221062	4.11279	0.849615
g01823	scf.0013	515733	524070	-	XP_003446103.1	N-alpha-acetyltransferase 35, NatC auxiliary subunit [Oreochromis niloticus]	98.3	0	34.0144	28.5505	14.5119	17.9382	7.91277	12.5517	7.90401	4.89912	50.1906	0.680511
g01824	scf.0013	529517	557925	+	XP_008302163.1	PREDICTED: cytosolic carboxypeptidase 1 isoform X1 [Stegastes partitus]	86.55	0	26.2435	15.8875	3.67308	11.3945	0.92893	4.28192	2.50655	3.37074	19.1195	0.708676
g01825	scf.0013	592938	625782	-	TWW60506.1	BDNF/NT-3 growth factors receptor, partial [Takifugu flavidus]	99.39	1.59e-239	31.3013	1.69684	0	0.291064	0	0.413477	0	0.079021	0.356018	0.988673	brain
g01826	scf.0013	697903	705559	-	XP_008416691.1	PREDICTED: BDNF/NT-3 growth factors receptor isoform X4 [Poecilia reticulata]	85.34	3.19e-109	22.8538	0	0	0	0	0	0	0	0.134489	0.999264	brain
g01827	scf.0013	743898	750063	-	XP_041855054.1	recQ-mediated genome instability protein 1 [Melanotaenia boesemani]	65.87	2.44e-297	12.0264	7.97732	4.35185	3.1678	1.68831	4.58056	1.20659	0.317127	19.7332	0.776291
g01828	scf.0013	751209	761114	+	XP_041855064.1	heterogeneous nuclear ribonucleoprotein K isoform X1 [Melanotaenia boesemani]	86.49	1.32e-236	58.1005	72.3294	33.3808	21.5961	13.1975	23.8594	14.1233	6.13251	9.31844	0.689427
g01829	scf.0013	766430	771270	+	XP_006789809.1	queuosine salvage protein [Neolamprologus brichardi]	81.42	7.2e-201	23.774	16.6032	17.7091	17.5009	36.6706	19.3621	12.9241	1.50006	26.847	0.535662
g01830	scf.0013	773076	782287	+	XP_044052150.1	kinesin-like protein KIF27 [Siniperca chuatsi]	58.31	0	2.99345	0.261461	0.031578	0.234296	0.168333	1.39626	0.162537	0	3.93059	0.833107
g01831	scf.0013	784252	792520	+	XP_035514983.1	G kinase-anchoring protein 1 isoform X2 [Morone saxatilis]	60.72	1.26e-113	128.964	89.2926	78.0058	58.3189	28.6463	38.7198	20.2896	76.1575	489.196	0.867539	ovary
g01832	scf.0013	794243	795967	+	XP_008292803.1	PREDICTED: ubiquilin-1 [Stegastes partitus]	52.34	9.36e-23	2.17017	0	0	0	0	0.45779	0	0	0	0.973632
g01833	scf.0013	797904	809296	+	XP_040898699.1	ubiquilin-1-like [Toxotes jaculatrix]	66.26	6.14e-49	5.70686	4.73921	0	0	0	0.088347	0	0	0	0.89426
g01834	scf.0013	809147	816829	-	XP_037633050.1	probable gluconokinase [Sebastes umbrosus]	75.72	2.49e-89	8.01702	3.63011	2.06996	2.25531	0.840516	3.842	1.92273	0.461916	3.26643	0.714842
g01835	scf.0013	819819	876271	+	XP_018524836.1	PREDICTED: FERM domain-containing protein 3 isoform X3 [Lates calcarifer]	70.21	3.33e-172	11.9403	1.58711	0	0.817744	0	0	0	0	0.260399	0.972098	brain
g01836	scf.0013	905971	926756	+	XP_018524833.1	PREDICTED: LOW QUALITY PROTEIN: ras and EF-hand domain-containing protein [Lates calcarifer]	83.75	0	11.5584	1.30149	9.24967	43.0236	12.5984	0	0	0	0.299383	0.89829	anterior gut
g01837	scf.0013	935275	942546	-	XP_041825699.1	transcription factor TFIIIB component B'' homolog [Melanotaenia boesemani]	38.01	3.31e-50	7.37179	4.05242	1.94068	0.758359	0.765181	1.46688	1.15803	0.768235	5.23506	0.72624
g01838	scf.0013	942635	951279	-	XP_017283042.1	transcription factor TFIIIB component B'' homolog isoform X4 [Kryptolebias marmoratus]	61.41	2.31e-274	5.3189	1.07114	0.43753	0.398459	0.061391	0.754798	0.711716	0.465013	6.08732	0.810693
g01839	scf.0013	985611	991987	-	XP_040898131.1	transducin-like enhancer protein 1 isoform X2 [Toxotes jaculatrix]	93.19	0	1.61754	10.6055	2.88989	1.89282	1.34092	1.5087	0.60148	0.362573	2.52875	0.84981
g01840	scf.0013	1001161	1010622	-	XP_019962760.1	PREDICTED: transducin-like enhancer protein 1, partial [Paralichthys olivaceus]	99.21	4.02e-81	0	6.01115	1.52231	1.41672	0.587652	0.965614	0.685769	0	10.2459	0.863491	ovary
g01841	scf.0013	1039611	1041062	+	XP_030586820.1	paraneoplastic antigen Ma1 homolog [Archocentrus centrarchus]	62.01	5.1e-190	0.105829	0	0	0	0	0	0	0	0	1
g01842	scf.0013	1063356	1072046	+	KAI3372792.1	hypothetical protein L3Q82_023249 [Scortum barcoo]	91.47	0	15.4521	2.36009	2.51575	4.15264	1.65558	2.21376	3.1884	6.9501	61.3089	0.921528	ovary
g01843	scf.0013	1079521	1088093	-	XP_041855930.1	RNA-binding protein MEX3B-like [Melanotaenia boesemani]	74.6	0	0.233289	0.161135	0	0	0	0	0	0	0	0.913661
g01844	scf.0013	1102417	1105489	+	RVE68122.1	hypothetical protein OJAV_G00088530 [Oryzias javanicus]	99.49	3.91e-138	46.1824	18.8587	16.5631	61.5011	14.9368	23.3272	10.8379	5.7657	96.549	0.743688
g01845	scf.0013	1109815	1120634	+	XP_040011832.1	protein fem-1 homolog C [Xiphias gladius]	97.09	0	18.4887	8.59378	5.36704	4.36188	1.18766	2.66173	1.38644	17.8688	9.41401	0.656268
g01846	scf.0013	1147760	1158555	+	XP_046243594.1	geranylgeranyl transferase type-1 subunit beta [Scatophagus argus]	89.44	1.3e-237	12.346	2.84723	2.67567	3.97368	1.45681	2.59244	0.739824	0	72.7076	0.954214	ovary
g01847	scf.0013	1182913	1205405	+	XP_018524980.1	PREDICTED: E3 ubiquitin-protein ligase TRIM36 isoform X3 [Lates calcarifer]	93.67	0	7.1677	1.00275	0.161554	0	0.543598	0.28593	0	0	4.42847	0.887999
g01848	scf.0013	1214597	1219347	+	XP_023250782.1	serine-rich coiled-coil domain-containing protein 1 isoform X3 [Seriola lalandi dorsalis]	88.76	0	3.05465	0.846035	0.65717	0.396557	0	0.346457	0.23088	0.100024	0.489405	0.874514
g01849	scf.0013	1442107	1624096	+	XP_029016598.1	glutamate receptor ionotropic, delta-2-like isoform X4 [Betta splendens]	98.11	3.23e-24	0	0	0	0	0	0	0	0	0
g01850	scf.0013	1736514	1736864	+	CAG5947255.1	unnamed protein product, partial [Menidia menidia]	60.91	1.89e-38	0	0.02466	0.382242	0.090633	0.001218	0.128475	0	0	0	0.919885
g01851	scf.0013	1791207	1870940	+	KAF6729707.1	Glutamate receptor ionotropic, delta-2, partial [Oryzias melastigma]	95.05	5.29e-149	14.3194	0	0	0	0	0	0	0	1.68827	0.985262	brain
g01852	scf.0013	2029780	2031192	+	XP_023131530.1	protein atonal homolog 1a [Amphiprion ocellaris]	68.75	2.62e-154	0.120358	0	0	0	0	0	0	0	0.579717	0.974048
g01853	scf.0013	2061725	2080595	+	XP_040011692.1	SWI/SNF-related matrix-associated actin-dependent regulator of chromatin subfamily A containing DEAD/H box 1A [Xiphias gladius]	69.9	0	14.583	18.3399	4.33161	4.2596	2.13156	6.50687	1.7999	1.15761	166.032	0.960015	ovary
g01854	scf.0013	2078913	2082770	-	XP_022052970.1	perforin-1-like [Acanthochromis polyacanthus]	87	0	25.377	15.4079	1.27135	1.22397	1.16746	2.19218	0	0.1462	2.65616	0.881461	brain
g01855	scf.0013	2086885	2089213	-	XP_013858175.1	PREDICTED: macrophage-expressed gene 1 protein [Austrofundulus limnaeus]	77.56	0	14.1402	0.877241	13.0282	15.2024	0.915311	32.6648	3.37533	1.60629	9.63459	0.775065
g01856	scf.0013	2103018	2110119	+	XP_041855257.1	tetraspanin 36 [Melanotaenia boesemani]	84.27	6.12e-140	19.8164	26.6248	11.993	17.9238	2.27108	46.3456	122.109	0.45785	21.727	0.849357
g01857	scf.0013	2121817	2135365	+	XP_023131519.1	mitogen-activated protein kinase 4 [Amphiprion ocellaris]	86.07	0	8.58709	4.41913	0.186594	0	0.29317	0.5618	0	0	0.165124	0.918106
g01858	scf.0013	2144670	2155096	+	XP_023250737.1	NAD-dependent malic enzyme, mitochondrial [Seriola lalandi dorsalis]	91.75	0	46.7723	34.4795	6.68028	20.3448	15.8552	19.2839	1.19845	15.9384	31.9296	0.610586
g01859	scf.0013	2160862	2163678	+	XP_032366114.1	zinc phosphodiesterase ELAC protein 1-like [Etheostoma spectabile]	85.54	1.27e-149	5.29744	5.21448	3.1824	3.94397	1.80225	6.6018	2.11683	3.17803	30.2358	0.870447	ovary
g01860	scf.0013	2177463	2182015	-	XP_008302125.1	PREDICTED: mesoderm induction early response protein 3 [Stegastes partitus]	92.95	0	9.32136	2.1246	1.27588	2.45566	1.02427	2.33704	0.700469	1.16181	17.4508	0.853867	ovary
g01861	scf.0013	2234496	2239820	-	XP_008302123.1	PREDICTED: serine/threonine-protein kinase PLK2 isoform X1 [Stegastes partitus]	90.21	0	30.4919	3.7607	24.6199	15.7082	1.56289	3.11547	1.13816	2.73874	6.60278	0.757121
g01862	scf.0013	2242441	2244233	-	XP_040897308.1	adenine nucleotide translocase lysine N-methyltransferase isoform X3 [Toxotes jaculatrix]	83.1	4.78e-126	1.80007	1.58092	0	1.65959	3.49226	0.577777	3.7305	27.2973	1.6212	0.933774	muscle
g01863	scf.0013	2250242	2259923	+	XP_041642568.1	ras-related protein Rab-3C isoform X2 [Cheilinus undulatus]	100	6.33e-156	330.98	82.0679	0	4.72041	2.84517	4.26858	0	0	0.626583	0.9643	brain
g01864	scf.0013	2270582	2292500	-	XP_033475865.1	cAMP-specific 3',5'-cyclic phosphodiesterase 4D isoform X4 [Epinephelus lanceolatus]	94.08	0	15.4983	4.55439	1.46971	4.6116	0.599072	7.69533	1.49778	1.96979	2.12995	0.802175
g01865	scf.0013	2408949	2414000	-	KAF7662236.1	hypothetical protein LDENG_00242090 [Lucifuga dentata]	83	1.56e-51	0	0	0	0	0	0	0	0	0
g01866	scf.0013	2436200	2443424	+	XP_023807805.1	uncharacterized protein LOC111946880 [Oryzias latipes]	84.15	5.67e-98	0	0	0	0	0	0	0	0	0
g01867	scf.0013	2491517	2493408	-	XP_047448682.1	elongation of very long chain fatty acids protein 7a [Mugil cephalus]	93.15	2.22e-207	32.7274	1.92192	9.61866	28.3891	0	0	0	0	9.81128	0.810018
g01868	scf.0013	2496734	2510403	-	XP_006789858.1	DNA excision repair protein ERCC-8 isoform X1 [Neolamprologus brichardi]	86.17	7.5e-250	17.2007	19.6149	16.0751	8.26955	4.75017	8.55107	3.61597	0.926715	14.8847	0.526675
g01869	scf.0013	2510860	2524435	+	XP_023154875.1	NADH dehydrogenase [ubiquinone]	67.98	1.4e-87	83.6955	178.914	43.7578	28.4152	15.3699	29.8693	23.9889	20.6069	68.2526	0.780652
g01870	scf.0013	2526120	2526344	-	XP_008289584.1	PREDICTED: small integral membrane protein 15 [Stegastes partitus]	100	1.94e-40	51.8461	95.4777	81.9868	65.666	30.4483	47.4617	22.0882	7.87678	113.081	0.554685
g01871	scf.0013	2554306	2574307	+	XP_038560413.1	zinc finger SWIM domain-containing protein 6 [Micropterus salmoides]	98.96	0	4.20448	0.870134	0.518129	0.312928	0.167854	0.324182	0.244264	0.110004	0.315013	0.914897
g01872	scf.0013	2614326	2642381	-	XP_026177130.1	phosphoglucomutase-like protein 5 [Mastacembelus armatus]	92.95	0	5.92585	2.88448	6.5854	21.9486	23.7162	3.8081	0.652402	1.12318	3.65429	0.754481
g01873	scf.0013	2642625	2645318	-	XP_038558965.1	forkhead box protein D5 [Micropterus salmoides]	80.88	3.72e-139	1.02802	1.59346	0.47922	0	0	0.269107	0	0	0.849761	0.793993
g01874	scf.0013	2648486	2663803	-	XP_035799189.1	COBW domain containing isoform X2 [Amphiprion ocellaris]	84.59	1.22e-184	93.9293	161.046	24.9918	27.5842	12.8463	16.0534	11.2343	102.094	214.558	0.737961
g01875	scf.0013	2669785	2732102	+	CAG5923967.1	unnamed protein product, partial [Menidia menidia]	88.19	0	6.27949	7.88791	3.7354	2.5833	0.969883	8.10427	1.14343	0.378935	6.07348	0.551906
g01876	scf.0013	2736531	2780794	+	XP_044051847.1	aminopeptidase O isoform X4 [Siniperca chuatsi]	72.48	0	1.79569	1.18331	2.11533	1.55642	0.681587	0.78032	0.316557	0.309385	9.49027	0.884901
g01877	scf.0013	2801770	2806262	+	XP_035514763.1	aminopeptidase O-like [Morone saxatilis]	85.98	6.58e-54	21.6631	15.953	49.4742	20.9615	7.73264	6.30276	1.97235	2.28446	14.0678	0.77024
g01878	scf.0013	2817751	2843418	-	XP_035809740.1	Fanconi anemia group C protein isoform X1 [Amphiprion ocellaris]	69.56	1.51e-271	0.260504	0.531677	0.661907	0.45322	0.304531	0.600775	0.583052	0.245691	6.34709	0.928287
g01879	scf.0013	2861830	2903461	-	XP_033475616.1	protein patched homolog 1 isoform X1 [Epinephelus lanceolatus]	87.57	0	0.880625	0	0.430236	0.076308	0.045589	0	0	0.059779	0.07219	0.902895
g01880	scf.0013	2920705	2922369	-	KAA8593000.1	hypothetical protein FQN60_018455, partial [Etheostoma spectabile]	95.08	6.22e-77	0	0	0	0	0	0	0	0	0
g01881	scf.0013	2975807	2990002	+	XP_041855808.1	DNA excision repair protein ERCC-6-like 2 isoform X1 [Melanotaenia boesemani]	65.92	0	5.49586	6.18746	2.57136	2.32843	1.18263	1.40265	1.03107	0.42602	12.7771	0.798219
g01882	scf.0013	3002025	3011635	-	XP_040898979.1	testosterone 17-beta-dehydrogenase 3 isoform X1 [Toxotes jaculatrix]	84.82	1.23e-177	57.7219	8.27197	41.0223	39.1292	1.01199	2.45906	0	26.5506	1.58709	0.740063
g01883	scf.0013	3197238	3198822	-	KAF3849330.1	hypothetical protein F7725_015827 [Dissostichus mawsoni]	46.6	7.95e-92	2.70593	1.50555	0.443278	0.207478	0.106069	0.68544	0	0.056721	0.222724	0.850917
g01884	scf.0013	3255484	3256773	-	CAG5924050.1	unnamed protein product [Menidia menidia]	89.98	1.78e-274	11.4989	1.19263	0	0	0	0	0	0	0	0.987035	brain
g01885	scf.0013	3258747	3259763	+	XP_023249297.1	E3 ubiquitin-protein ligase RNF180 isoform X1 [Seriola lalandi dorsalis]	53.98	3.37e-88	3.40153	3.19439	0	0	0	0	0	0	0.036164	0.881283
g01886	scf.0013	3268579	3274282	+	KAA8592995.1	hypothetical protein FQN60_018450, partial [Etheostoma spectabile]	91.21	7.76e-62	11.1766	2.42237	0	0	0	0	0	0	0	0.972908	brain
g01887	scf.0013	3274819	3283773	+	XP_018530717.1	PREDICTED: regulator of G-protein signaling 7-binding protein [Lates calcarifer]	95.62	6.16e-165	119.613	5.86492	0	0.936035	0.143763	0	0	0	0	0.992743	brain
g01888	scf.0013	3287024	3293293	-	XP_031160863.1	complement component C7 [Sander lucioperca]	67.54	0	1.07611	0	0	17.6793	12.5791	2.96379	0	1.38456	0.292752	0.870637	anterior gut
g01889	scf.0013	3302730	3327681	-	XP_041856522.1	PI-PLC X domain-containing protein 3 [Melanotaenia boesemani]	97.22	9.31e-231	70.5364	5.26694	0.317556	2.34869	0.999859	1.78292	0	0	2.61202	0.976381	brain
g01890	scf.0013	3394974	3399302	+	XP_022046912.1	UPF0600 protein C5orf51 homolog [Acanthochromis polyacanthus]	94.95	1.66e-189	66.9609	18.0356	8.42656	17.8849	7.67685	23.7774	6.96819	6.72887	55.6143	0.72911
g01891	scf.0013	3402276	3405718	+	XP_017286775.1	F-box only protein 4 isoform X2 [Kryptolebias marmoratus]	78.59	1.31e-223	1.95907	2.15069	20.7453	11.1491	4.22538	3.18019	2.22524	1.6149	15.4696	0.747086
g01892	scf.0013	3434490	3458567	+	XP_008292077.1	PREDICTED: growth hormone receptor-like isoform X1 [Stegastes partitus]	74.17	0	0.979783	0	0.108994	0.26471	0.160564	0.42452	3.94519	3.57832	0.489898	0.80968
g01893	scf.0013	3468424	3469468	-	AWP07307.1	putative selenoprotein P isoform 2 [Scophthalmus maximus]	79.88	1.32e-91	130.751	39.4469	31.4445	142.292	229.664	624.814	841.285	513.972	35.041	0.740364
g01894	scf.0013	3477859	3485365	+	XP_022056318.1	zinc finger protein 131 isoform X2 [Acanthochromis polyacanthus]	78.38	5.14e-307	36.6008	18.3873	9.45958	7.37893	3.42259	6.71445	2.4448	3.30574	50.1525	0.781381
g01895	scf.0013	3497126	3500738	+	XP_041855350.1	serine/threonine-protein kinase NIM1 [Melanotaenia boesemani]	88.63	1.83e-302	30.0435	3.2533	0	0	0	0	0	0	1.4926	0.980254	brain
g01896	scf.0013	3504785	3508656	+	XP_022613560.1	cyclic AMP-responsive element-binding protein 3-like protein 3 [Seriola dumerili]	80.76	7.83e-261	98.2361	12.964	31.6204	75.4137	17.4941	18.8955	5.11032	7.1094	16.214	0.764825
g01897	scf.0013	3515742	3516593	+	XP_008292086.1	PREDICTED: growth arrest and DNA damage-inducible protein GADD45 gamma [Stegastes partitus]	94.97	8.87e-104	20.5165	25.3302	20.6301	10.6157	7.66956	14.6616	73.2536	76.1819	22.1913	0.680258
g01898	scf.0013	3620986	3621518	+	KAF7640748.1	hypothetical protein LDENG_00017450, partial [Lucifuga dentata]	57.98	2.06e-32	0	0	0	0	0	0	0	0	0
g01899	scf.0013	3798475	3799321	-	TKS78207.1	Ephrin-A5b AL-1 EPH-related receptor tyrosine kinase ligand 7 [Collichthys lucidus]	95.1	5.55e-74	1.5474	0	0	1.75313	1.2928	0.719005	0	0.463941	0	0.713146
g01900	scf.0013	4214125	4216832	-	XP_041855391.1	F-box/LRR-repeat protein 17 [Melanotaenia boesemani]	75.7	1.32e-234	5.01029	0.673959	0.491943	0.938452	0	1.01021	0.331778	1.15037	10.8772	0.889597	ovary
g01901	scf.0013	4224451	4227937	+	XP_035514402.1	peroxiredoxin-like 2C [Morone saxatilis]	84.44	1.16e-145	6.20196	1.14213	2.96913	13.9363	3.65167	1.42471	1.53424	3.36046	1.38648	0.805627
g01902	scf.0013	4231841	4241669	+	XP_018530484.1	PREDICTED: dual specificity protein phosphatase CDC14A-like isoform X5 [Lates calcarifer]	88.93	0	115.101	58.3002	16.8208	22.2855	31.5289	30.9277	18.7126	16.2814	15.8462	0.771176
g01903	scf.0013	4244508	4250297	-	XP_018530515.1	PREDICTED: LOW QUALITY PROTEIN: intracellular hyaluronan-binding protein 4-like [Lates calcarifer]	55.19	4.01e-128	29.6629	45.2737	13.4763	25.9786	16.792	5.14874	114.559	0.343963	820.4	0.961721	ovary
g01904	scf.0013	4256694	4260585	+	XP_041855831.1	zinc finger protein 367 [Melanotaenia boesemani]	88.99	2.91e-195	1.15325	0	0.610113	1.34582	0.315897	3.50847	0	0	0.612904	0.856134
g01905	scf.0013	4262586	4270272	-	XP_041855830.1	UDP-N-acetylglucosamine/UDP-glucose/GDP-mannose transporter [Melanotaenia boesemani]	80.59	3.06e-184	0.702624	1.47702	85.6302	87.1847	5.41572	14.8327	1.05032	0.965039	2.96228	0.837936
g01906	scf.0013	4281468	4282761	-	XP_022049345.1	vasotocin-neurophysin VT 1-like [Acanthochromis polyacanthus]	90.26	6.33e-99	165.289	0	0	0	0	0	0	0	0	1	brain
g01907	scf.0013	4282801	4293448	-	XP_022049376.1	RING finger protein 37 [Acanthochromis polyacanthus]	61.1	9.08e-197	6.98373	5.80297	3.67976	2.17955	1.1564	1.68284	2.08574	0.643518	38.8649	0.92212	ovary
g01908	scf.0013	4307018	4316660	-	XP_021175940.2	MAP7 domain-containing protein 2 [Fundulus heteroclitus]	77.1	0	51.8288	2.9856	0	0	0.062411	0.109873	0	0	0	0.992384	brain
g01909	scf.0013	4324709	4330934	+	XP_040899085.1	histone-lysine N-methyltransferase SMYD1b isoform X1 [Toxotes jaculatrix]	89.78	0	0	8.36733	7.95342	31.2201	0.057248	0	0	73.3696	0.650904	0.917798	muscle
g01910	scf.0013	4334078	4334707	-	XP_015232611.1	PREDICTED: fatty acid-binding protein, liver-type-like [Cyprinodon variegatus]	78.57	2.84e-62	0	0	0	501.272	3209.97	1.16832	0	0	0	0.980434	posterior gut
g01911	scf.0013	4336882	4339660	-	XP_041855557.1	isotocin-neurophysin IT 1-like [Melanotaenia boesemani]	79.01	9.82e-100	458.312	0	0	0	0	0	0	0	0	1	brain
g01912	scf.0013	4342069	4347069	+	XP_008284847.1	PREDICTED: zinc finger protein 366 [Stegastes partitus]	81.64	0	1.16855	0	0.209533	0.339401	0.329309	1.34332	0.969193	0.511893	0.246415	0.648791
g01913	scf.0013	4351895	4361716	+	XP_037634831.1	28S ribosomal protein S27, mitochondrial [Sebastes umbrosus]	82.85	5.62e-233	48.8115	47.0844	21.9988	22.9214	12.6073	16.0309	8.39673	7.70369	60.317	0.615459
g01914	scf.0013	4380372	4383610	+	XP_023133448.1	prostaglandin E receptor 4 (subtype EP4) a [Amphiprion ocellaris]	83.11	8.72e-257	0	0	0.262048	0.432939	0.193189	2.33467	3.10711	0	0	0.870344
g01915	scf.0013	4418186	4449777	+	XP_047185255.1	lipoxygenase homology domain-containing protein 1 [Scophthalmus maximus]	85.82	0	0.306016	0.268066	0	0.325124	0.43408	0.565313	0	0	0.238261	0.652505
g01916	scf.0014	48917	53155	-	RVE63800.1	hypothetical protein OJAV_G00139980 [Oryzias javanicus]	93.96	1.45e-166	7.39991	1.9795	0.730493	0.447383	0	0.425384	0	0.565737	0.22749	0.92608
g01917	scf.0014	84039	112555	+	XP_030293248.1	serine/threonine-protein phosphatase 2B catalytic subunit alpha isoform-like isoform X1 [Sparus aurata]	98.03	0	148.103	3.32202	0	0	0	0.096655	0	0	0.53336	0.996664	brain
g01918	scf.0014	113547	124939	+	XP_044079581.1	dnaJ homolog subfamily C member 18 [Siniperca chuatsi]	79.9	9.23e-221	58.8708	16.1517	1.97407	5.49136	1.48606	2.13151	1.86294	27.0821	28.0964	0.821057
g01919	scf.0014	128985	141005	-	XP_041864017.1	LOW QUALITY PROTEIN: bromodomain-containing protein 8-like [Melanotaenia boesemani]	72.27	0	28.3553	4.9477	0.489598	0.54107	0.33017	0.4541	0	0.11757	0.946557	0.965497	brain
g01920	scf.0014	149552	150010	+	XP_019941633.1	PREDICTED: guanine nucleotide-binding protein G(I)/G(S)/G(O) subunit gamma-8 [Paralichthys olivaceus]	98.57	1.03e-40	16.8442	0	0	1.83481	0.511881	0	0	0	0.421479	0.979457	brain
g01921	scf.0014	151394	154530	+	XP_040006912.1	transmembrane protein 45B [Xiphias gladius]	83.93	1.73e-172	1.62972	0	8.07553	27.6481	112.851	2.20446	1.83674	0	33.3813	0.917174	posterior gut
g01922	scf.0014	155176	169338	-	XP_008294791.1	PREDICTED: nuclear factor related to kappa-B-binding protein isoform X1 [Stegastes partitus]	82	0	6.93099	1.4685	1.10922	0.506146	0.192773	0.60723	0.837294	0.547895	6.64942	0.785051
g01923	scf.0014	172611	226491	+	XP_008294795.1	PREDICTED: ryanodine receptor 1-like isoform X3 [Stegastes partitus]	87.92	0	0.33401	1.57588	0.8656	3.34623	0	0.0227	0.031209	20.8487	0.112093	0.962301	muscle
g01924	scf.0014	226572	228421	+	KAF6079314.1	ryanodine receptor 1 [Phyllostomus discolor]	97.49	1.99e-142	5.01009	47.0085	20.665	38.2715	0	0	0.199393	121.672	0.613773	0.885175	muscle
g01925	scf.0014	229697	233571	+	XP_044079582.1	uncharacterized protein LOC122888788 [Siniperca chuatsi]	63.24	9.48e-110	0	31.3737	0	0	0	0.467158	0	0	0	0.998139	eye
g01926	scf.0014	240395	257492	+	XP_023139790.1	transcription initiation factor TFIID subunit 1 isoform X2 [Amphiprion ocellaris]	90.18	0	25.0901	10.3879	7.98526	4.19829	2.3103	7.16286	3.26791	2.78095	6.26018	0.779028
g01927	scf.0014	270302	280987	+	CAG5875406.1	unnamed protein product [Menidia menidia]	90.98	0	1.65108	1.02929	10.5901	7.59572	0.177607	2.15589	4.70219	0	0	0.795661
g01928	scf.0014	284683	291809	+	XP_041864615.1	retinoblastoma-associated protein [Melanotaenia boesemani]	81.77	1.46e-305	3.99361	0.586722	0.668814	0	0.203588	1.53469	0.382183	0.386133	5.08814	0.809466
g01929	scf.0014	294560	295546	-	XP_008293448.1	PREDICTED: lysophosphatidic acid receptor 6-like [Stegastes partitus]	80.24	1.34e-182	0	0	0	0	0.029537	0.055764	0	0	0.026407	0.874597
g01930	scf.0014	300220	301275	-	XP_041807746.1	lysophosphatidic acid receptor 6-like [Chelmon rostratus]	86.13	2.22e-210	0.155636	0.113256	7.74597	23.1797	14.3582	0.69048	0.141426	0.009647	0.157962	0.87396	anterior gut
g01931	scf.0014	311257	318991	+	XP_040907881.1	short transient receptor potential channel 2-like [Toxotes jaculatrix]	81.54	0	2.12546	3.63309	1.80093	0.559114	0.897498	1.58452	0.110651	0.070228	9.70216	0.861094
g01932	scf.0014	320183	326663	-	XP_045895063.1	ribonucleoside-diphosphate reductase large subunit isoform X1 [Micropterus dolomieu]	91.41	0	1.58901	1.20861	2.0548	1.86568	1.95153	13.8124	0.375818	0.061251	6.31634	0.860423	kidney
g01933	scf.0014	332256	342884	+	XP_030602435.1	RING finger protein 121 isoform X1 [Archocentrus centrarchus]	87.05	9.15e-208	52.0995	40.6696	22.5453	36.1954	31.2959	17.2273	12.3933	15.504	97.6544	0.708244
g01934	scf.0014	351475	354143	-	XP_044079649.1	NLR family CARD domain-containing protein 3 [Siniperca chuatsi]	51.67	8.56e-252	6.53736	1.07297	1.47483	1.73986	0.390262	1.91866	1.02382	1.05959	17.4974	0.891289	ovary
g01935	scf.0014	367711	403459	+	XP_041865376.1	connector enhancer of kinase suppressor of ras 2-like isoform X6 [Melanotaenia boesemani]	90.74	0	50.1896	9.43797	0	0	0	0.167403	0	0	1.57891	0.972145	brain
g01936	scf.0014	406153	406663	-	XP_022044251.1	olfactory receptor 4L1-like [Acanthochromis polyacanthus]	75.59	7.53e-58	0	0	0	0	0	0	0	0	0
g01937	scf.0014	414545	414945	+	XP_037543477.1	defensin, beta-like 1 [Nematolebias whitei]	86.15	1.37e-34	0	63.787	0	0	0	149.017	0	0	0	0.946493	kidney
g01938	scf.0014	422688	425340	+	XP_041865212.1	E3 ubiquitin-protein ligase RNF167 [Melanotaenia boesemani]	84.76	6.88e-218	31.1089	11.1023	5.33763	18.8672	6.83386	13.5972	4.13321	4.54163	11.6056	0.694546
g01939	scf.0014	434231	441330	+	XP_008297231.1	PREDICTED: serrate RNA effector molecule homolog isoform X1 [Stegastes partitus]	81.11	0	152.952	148.63	100.564	49.9756	37.0099	80.3096	38.6579	20.5481	125.126	0.50898
g01940	scf.0014	443024	447655	-	XP_041865215.1	2-acylglycerol O-acyltransferase 3b [Melanotaenia boesemani]	81.9	2.2e-198	1.79652	0	0	6.56695	32.7053	4.89607	6.64638	1.51002	0.727978	0.915366	posterior gut
g01941	scf.0014	466571	478616	+	XP_022618298.1	neuronal tyrosine-phosphorylated phosphoinositide-3-kinase adapter 1-like [Seriola dumerili]	74.75	0	7.10269	0.943914	0	0.124447	0.167027	0	0.398405	0.248931	0.240127	0.96264
g01942	scf.0014	482248	488145	+	XP_030009538.1	sodium/potassium-transporting ATPase subunit beta-2-like isoform X2 [Sphaeramia orbicularis]	85.16	1.91e-185	235.429	88.5434	0	0	0	0	0	0	0	0.952988	brain
g01943	scf.0014	493329	494268	-	CAG5875256.1	unnamed protein product [Menidia menidia]	76.54	1.74e-136	4.54149	1.79263	0.196442	2.28823	7.64494	1.37739	48.6617	0	0.267823	0.953483	liver
g01944	scf.0014	508344	513912	+	XP_041864179.1	acetylcholine receptor subunit epsilon [Melanotaenia boesemani]	91.68	0	2.97424	4.51448	2.20443	5.51333	0.64103	0	0.446268	39.5413	0	0.948491	muscle
g01945	scf.0014	521586	537653	+	XP_041808043.1	phospholipase D2 [Chelmon rostratus]	86.62	0	14.2581	0.448144	3.42736	2.8361	0.332452	0.539275	0	0.401044	6.07683	0.876726	brain
g01946	scf.0014	543564	548636	+	AAI33894.1	Mink1 protein [Danio rerio]	99.03	1.73e-66	11.3588	0	2.52382	2.5023	0	1.29414	0	2.10555	2.23509	0.88268	brain
g01947	scf.0014	548758	572691	+	XP_038550907.1	misshapen-like kinase 1 [Micropterus salmoides]	95.29	0	15.6499	2.27945	1.96458	2.64423	0.5472	1.00366	1.21818	2.27297	2.59371	0.883993	brain
g01948	scf.0014	579676	590354	-	XP_023818280.1	guanine nucleotide-binding protein G(I)/G(S)/G(T) subunit beta-2 [Oryzias latipes]	95	1.59e-238	170.12	19.6686	14.0692	12.6036	2.08255	4.29807	0.427903	1.01001	6.65691	0.955313	brain
g01949	scf.0014	599890	615833	+	XP_043997259.1	solute carrier family 12 member 9 [Gambusia affinis]	88.53	0	5.12428	2.38359	3.45146	2.54412	1.12682	6.26861	7.47125	0.278595	1.81453	0.615325
g01950	scf.0014	617630	621904	-	XP_017292422.1	hydroxysteroid (20-beta) dehydrogenase 2 [Kryptolebias marmoratus]	74.11	7.89e-159	0	0	0	0	0	0	0	0	0
g01951	scf.0014	632601	641212	+	XP_018546484.1	PREDICTED: retinal guanylyl cyclase 2-like [Lates calcarifer]	82.47	0	0.133779	3.59143	0	0	0	0	0	0	0	0.995344
g01952	scf.0014	647148	654188	+	XP_008300826.1	PREDICTED: insulin receptor substrate 1-B-like [Stegastes partitus]	78.23	0	1.13998	0	0	0	0	0	0	0	0	1
g01953	scf.0014	668072	671440	+	XP_008300824.1	PREDICTED: mitochondrial ornithine transporter 1-like [Stegastes partitus]	93.05	1.41e-208	11.3291	3.81695	0.573512	2.42783	5.63545	1.17475	0	0	6.36899	0.779357
g01954	scf.0014	673286	683741	-	PWA22707.1	hypothetical protein CCH79_00002000 [Gambusia affinis]	74.39	3.07e-205	0	0	0.289932	21.1491	57.0135	1.38919	32.7394	0	0.562586	0.876937	posterior gut
g01955	scf.0014	687445	691337	+	XP_041863392.1	mannose-P-dolichol utilization defect 1 protein-like [Melanotaenia boesemani]	67.63	3.81e-93	3.44696	0	1.05023	0.437462	2.20941	0.809042	10.5088	0.874133	2.23867	0.868374	liver
g01956	scf.0014	695947	702006	-	XP_047463315.1	solute carrier family 25 member 35 [Mugil cephalus]	87.92	5.65e-187	5.84613	1.1665	0.704139	3.63144	0.266316	2.48663	0	0.120925	1.71735	0.784189
g01957	scf.0014	722817	730682	+	PWA22627.1	hypothetical protein CCH79_00001995, partial [Gambusia affinis]	72.26	3.76e-154	0	0	0	229.442	0	0	0	0	0	1	anterior gut
g01958	scf.0014	731995	734264	-	XP_022044469.1	diamine acetyltransferase 2-like [Acanthochromis polyacanthus]	75.14	1.39e-88	10.1688	4.95378	4.22145	5.13126	3.31974	2.55532	0.898057	5.76167	109.607	0.957792	ovary
g01959	scf.0014	735960	739841	-	CAG5875025.1	unnamed protein product [Menidia menidia]	83.23	0	11.4011	7.85048	8.72225	3.78087	1.85029	5.33537	2.96264	1.32014	59.1513	0.90866	ovary
g01960	scf.0014	742615	744908	+	XP_003446849.1	28S ribosomal protein S31, mitochondrial [Oreochromis niloticus]	72.56	1.39e-175	37.1757	51.5006	12.9174	19.6652	11.8738	14.5412	7.4638	5.27932	487.045	0.958829	ovary
g01961	scf.0014	747489	748103	+	TNM84978.1	hypothetical protein fugu_009156 [Takifugu bimaculatus]	73.83	2.76e-66	0	0	0	0	0	0	0	0	0.718229	1
g01962	scf.0014	765738	767275	+	XP_023154717.1	forkhead box protein O1-A-like [Amphiprion ocellaris]	77.04	5.76e-242	0.043662	0	0.041037	0	0	0.688176	0.057194	0	1.72379	0.939808
g01963	scf.0014	786885	787429	-	KAA8587060.1	hypothetical protein FQN60_000896 [Etheostoma spectabile]	90.73	3.32e-99	24.411	0.243481	0	0	0	0.231255	0	0	0	0.997569	brain
g01964	scf.0014	794151	797541	+	XP_036071032.1	uncharacterized protein LOC118599609 isoform X1 [Oryzias melastigma]	80.72	7.04e-88	3.74057	0.397949	0	0	0	0	0	0	0	0.986702
g01965	scf.0014	808544	818655	+	CAG5874958.1	unnamed protein product [Menidia menidia]	72.56	1.14e-140	2.72166	1.71272	23.5539	66.3646	11.4476	16.2029	13.0413	1.01494	16.8136	0.837058
g01966	scf.0014	824981	861385	+	XP_022044524.1	ubiquitin-associated and SH3 domain-containing protein B-like [Acanthochromis polyacanthus]	91.74	0	7.42354	4.26953	3.77474	1.57638	1.13757	5.19865	0.950993	0.543517	9.40855	0.669517
g01967	scf.0014	940641	940991	-	CAG5947255.1	unnamed protein product, partial [Menidia menidia]	60.91	1.89e-38	0.046596	0.067087	1.1609	0.122964	0.087042	0.378046	0	0	0	0.924441
g01968	scf.0014	969919	980634	-	XP_008299337.1	PREDICTED: beta,beta-carotene 9',10'-oxygenase-like [Stegastes partitus]	85.79	0	16.0568	10.639	12.3834	17.4138	8.46082	7.84377	64.083	4.10184	4.76197	0.840711
g01969	scf.0014	990170	1001601	+	XP_023277153.1	sorting nexin-19-like [Seriola lalandi dorsalis]	74.33	0	1.99021	16.1983	0.431872	0.099625	0.140929	0.311783	0	0.40472	0.84429	0.967408	eye
g01970	scf.0014	1097503	1111928	-	XP_035522606.1	A disintegrin and metalloproteinase with thrombospondin motifs 15-like isoform X1 [Morone saxatilis]	83.14	0	0.247696	0.464555	0.086986	0.434047	0.059868	1.04377	0	0.432526	0.513066	0.731893
g01971	scf.0014	1114292	1122600	+	XP_044079757.1	serine/threonine-protein kinase 36 isoform X3 [Siniperca chuatsi]	56.87	0	0.60036	0	0	0	0	0.065696	0	0	1.40127	0.940585
g01972	scf.0014	1125265	1127144	-	XP_047464035.1	uncharacterized protein atf5a isoform X1 [Mugil cephalus]	82.36	3.87e-314	6.04012	0.455996	0	0	0	0	0	0.161109	0.093254	0.985299
g01973	scf.0014	1138866	1175645	-	XP_041863747.1	pleckstrin homology-like domain family B member 1 isoform X2 [Melanotaenia boesemani]	68.56	0	15.1923	1.30194	4.22946	1.26018	0.557338	0.417032	0	5.41476	0.483109	0.887576	brain
g01974	scf.0014	1191259	1209367	-	XP_018547765.1	PREDICTED: C2 domain-containing protein 2-like isoform X2 [Lates calcarifer]	76.31	4.01e-290	15.1471	6.1455	0.977292	1.33528	0.575159	0.61694	0.702702	0.305216	0.211848	0.910297	brain
g01975	scf.0014	1228614	1235625	+	VEL39919.1	unnamed protein product [Protopolystoma xenopodis]	91.14	8.63e-47	244.336	102.961	11.2099	19.4641	3.67376	22.0363	5.38722	7.93043	4.3423	0.909446	brain
g01976	scf.0014	1246794	1254744	-	XP_026184014.1	protein FAM76B [Mastacembelus armatus]	98.2	1.37e-228	51.8139	104.255	27.4937	39.1818	13.46	23.3932	15.2717	22.5104	94.0088	0.655731
g01977	scf.0014	1259100	1264406	-	XP_040908183.1	myotubularin-related protein 2 isoform X1 [Toxotes jaculatrix]	89.3	0	11.6254	4.88607	0.833862	1.30219	0.31221	0.644193	0.51875	0.052885	14.9629	0.831453
g01978	scf.0014	1269347	1276099	-	XP_042287309.1	protein CWC15 homolog [Thunnus maccoyii]	94.26	4.42e-142	71.3224	62.1046	63.379	43.3174	20.7876	38.1687	26.3214	16.9669	80.995	0.471622
g01979	scf.0014	1278582	1279136	+	WP_205683577.1	hypothetical protein, partial [Acinetobacter baumannii]	58.47	8.43e-32	0	0.007043	0	0	0	0.021667	0	0	167.618	0.999979	ovary
g01980	scf.0014	1287819	1289117	-	XP_040907543.1	uncharacterized protein LOC121190678 isoform X2 [Toxotes jaculatrix]	85.05	8.56e-275	1.59749	0.862299	0.708824	1.00538	0.412041	1.03094	0.074157	0.400713	22.8488	0.966673	ovary
g01981	scf.0014	1296020	1298460	-	XP_033492535.1	proteolipid protein 1b isoform X1 [Epinephelus lanceolatus]	94.16	5.57e-178	2728.39	39.9336	0	0	0	0	0	0	0	0.99817	brain
g01982	scf.0014	1304706	1317665	-	CAG5875545.1	unnamed protein product [Menidia menidia]	94.63	0	20.7316	0.395945	0	0	0	0	0.023372	0	0	0.997472	brain
g01983	scf.0014	1328374	1334368	+	XP_035523189.1	coiled-coil alpha-helical rod protein 1 [Morone saxatilis]	73.49	1.24e-144	3.62169	6.2689	1.87034	1.15758	0.861931	1.03667	0.909961	0.209242	43.4415	0.954144	ovary
g01984	scf.0014	1334869	1340378	+	XP_041864972.1	coiled-coil alpha-helical rod protein 1 isoform X2 [Melanotaenia boesemani]	68.52	4.97e-71	4.33581	10.8521	6.61312	1.45885	1.25219	1.63603	1.07605	0	30.7361	0.889283	ovary
g01985	scf.0014	1409861	1424190	+	XP_042355872.1	glutamate receptor 3a [Plectropomus leopardus]	96.58	0	20.9933	4.71	0	0.504113	0	0.342393	0	0	0	0.966915	brain
g01986	scf.0014	1429517	1440120	+	KAF3841223.1	hypothetical protein F7725_007085 [Dissostichus mawsoni]	90	5.23e-153	46.2953	63.9644	0.198781	2.84785	0	1.04689	0	0	0	0.90153	eye
g01987	scf.0014	1446174	1469731	-	XP_008288159.1	PREDICTED: THO complex subunit 2 isoform X2 [Stegastes partitus]	90.09	0	32.4001	16.2761	10.4156	8.63405	4.3954	13.6173	8.69163	7.37397	37.6428	0.66194
g01988	scf.0014	1482039	1497195	-	XP_030601947.1	cohesin subunit SA-2-like [Archocentrus centrarchus]	87.53	0	15.0944	5.0155	1.23849	2.5135	0.57435	2.52426	0.618357	1.58295	0.998529	0.875236	brain
g01989	scf.0014	1508533	1509613	-	XP_018547629.1	PREDICTED: ependymin-1-like [Lates calcarifer]	78.4	3.53e-125	13442.9	0	0	5.24338	0	1.03596	13.785	0.319285	3.27443	0.99978	brain
g01990	scf.0014	1520448	1521600	+	XP_033505496.1	uncharacterized protein LOC117271444 isoform X2 [Epinephelus lanceolatus]	70.48	2.93e-89	2.75752	0	1.06654	0	0.929927	1.09079	0	2.3045	0.241331	0.744649
g01991	scf.0014	1522289	1533999	-	XP_038563539.1	unconventional myosin-Ic isoform X2 [Micropterus salmoides]	72.98	0	7.3169	4.48438	12.2587	14.4381	18.7919	7.79414	2.12496	10.673	11.1011	0.533101
g01992	scf.0014	1552850	1561827	+	XP_008288167.1	PREDICTED: rho GTPase-activating protein 35-like [Stegastes partitus]	93.66	0	20.7031	0.989084	0.846945	0.788279	0.298571	0.663907	1.91896	2.03467	7.29629	0.91042	brain
g01993	scf.0014	1571258	1606915	-	XP_018547793.1	PREDICTED: Down syndrome cell adhesion molecule-like protein 1 homolog isoform X2 [Lates calcarifer]	97.33	0	2.69359	1.37273	0	0	0	0	0	0	0	0.936296
g01994	scf.0014	1625193	1631861	-	TNN88646.1	Down syndrome cell adhesion molecule-like protein 1 [Liparis tanakae]	96.15	1.41e-105	0.45624	0	0	0	0	0	0	0	0	1
g01995	scf.0014	1655303	1658301	-	XP_047462043.1	sodium channel, voltage-gated, type IV, beta b [Mugil cephalus]	80.71	1.15e-107	7.86071	1.45719	0	0	0	0	0	0	2.28362	0.940514
g01996	scf.0014	1673637	1677305	-	XP_029132496.1	myelin protein zero-like protein 2 [Labrus bergylta]	73.18	1.17e-87	1.14176	1.04078	28.4305	45.1322	17.8173	3.94124	4.43877	0	7.36073	0.822269
g01997	scf.0014	1687160	1693733	+	XP_029924933.1	platelet-activating factor acetylhydrolase IB subunit beta-like [Myripristis murdjan]	86.9	1.29e-144	31.7591	5.30917	1.16627	1.12421	0	0.956021	0	0	10.7873	0.923869	brain
g01998	scf.0014	1705779	1706740	-	XP_024122140.1	transgelin [Oryzias melastigma]	91.58	1.5e-133	30.0668	17.046	255.891	186.816	187.988	191.592	7.30511	14.9949	53.4624	0.663299
[truncated: 24,777 more rows]
